# Supplementary material for: When the human viral infectome and diseasome networks collide: towards a systems biology platform for the aetiology of human diseases
Source: BMC Syst Biol. 2011 Jan 21;5:13. doi: 10.1186/1752-0509-5-13 (PMC3037315; doi:10.1186/1752-0509-5-13)
Supplement: Additional file 2 — Virus-host protein-protein interactions. The dataset of 2,099 virus-host protein-protein interactions. [file 1752-0509-5-13-S2.XLS]

## Sheet: Additional file 2
Additional file 2: the list of 2,099 virus-host protein-protein interactions.
NCBI viral protein Acc #	Ensembl Gene Acc #
AAA21703	ENSG00000030110
AAA21703	ENSG00000075711
AAA21703	ENSG00000078900
AAA21703	ENSG00000100393
AAA21703	ENSG00000105397
AAA21703	ENSG00000132522
AAA21703	ENSG00000141510
AAA21703	ENSG00000151276
AAA21703	ENSG00000166508
AAA21703	ENSG00000197019
AAA21704	ENSG00000067225
AAA21704	ENSG00000100393
AAA21704	ENSG00000101412
AAA21704	ENSG00000125347
AAA21704	ENSG00000198959
AAA43006	ENSG00000110713
AAA43006	ENSG00000173744
AAA43252	ENSG00000204628
AAA45999	ENSG00000114030
AAA46927	ENSG00000197555
AAA46929	ENSG00000099956
AAA46930	ENSG00000114166
AAA46934	ENSG00000087086
AAA46934	ENSG00000100105
AAA46934	ENSG00000104774
AAA46934	ENSG00000142910
AAA46934	ENSG00000172354
AAA46934	ENSG00000179271
AAA46934	ENSG00000206337
AAA46935	ENSG00000065150
AAA46935	ENSG00000083312
AAA46935	ENSG00000182481
AAA46938	ENSG00000124942
AAA46938	ENSG00000156453
AAA46938	ENSG00000170385
AAA46940	ENSG00000005339
AAA46940	ENSG00000184990
AAA46950	ENSG00000075711
AAA46950	ENSG00000077942
AAA46950	ENSG00000141510
AAA46950	ENSG00000151276
AAA46951	ENSG00000116478
AAA46951	ENSG00000139687
AAA46951	ENSG00000196591
AAA46954	ENSG00000185825
AAA48403	ENSG00000044574
AAA48403	ENSG00000100591
AAA48403	ENSG00000127022
AAA72928	ENSG00000010610
AAA72928	ENSG00000182866
AAA91582	ENSG00000076248
AAA92197	ENSG00000111276
AAB66382	ENSG00000073905
AAB66382	ENSG00000171552
AAB66382	ENSG00000171791
AAB96556	ENSG00000113558
AAB96556	ENSG00000145022
AAC59341	ENSG00000105568
AAC82591	ENSG00000141646
AAC82591	ENSG00000166949
AAF19270	ENSG00000141968
AAF19270	ENSG00000160293
AAF85677	ENSG00000115415
AAF85677	ENSG00000162434
AAK14368	ENSG00000099942
AAK14368	ENSG00000167193
AAN08102	ENSG00000198625
AAP72979	ENSG00000182481
AAR32660	ENSG00000126456
AAR32660	ENSG00000204389
AAR32662	ENSG00000115415
AAR32662	ENSG00000170581
AAS49857	ENSG00000158092
AAW33681	ENSG00000197747
AAY34568	ENSG00000005339
AAY34568	ENSG00000100393
AAY43919	ENSG00000102753
AAY43919	ENSG00000115415
ABB21746	ENSG00000099942
ABB21746	ENSG00000167193
ABB90269	ENSG00000182481
ABB90270	ENSG00000114030
ABB90270	ENSG00000182481
ABD52566	ENSG00000115415
ABD79037	ENSG00000025800
ABD79037	ENSG00000102753
ABD79037	ENSG00000114030
ABD79037	ENSG00000115053
ABD79037	ENSG00000182481
ABD79037	ENSG00000186432
ABD79037	ENSG00000196911
ABF47956	ENSG00000070831
ABF47956	ENSG00000160948
ABF47960	ENSG00000025800
ABF47960	ENSG00000102753
ABF47960	ENSG00000105647
ABF47960	ENSG00000114030
ABF47960	ENSG00000182481
ABF47960	ENSG00000186432
ABF47960	ENSG00000196911
ABI85058	ENSG00000204628
ABO25844	ENSG00000132964
ABO25844	ENSG00000181222
ABV82585	ENSG00000204628
AP_000107	ENSG00000005339
AP_000107	ENSG00000087191
AP_000107	ENSG00000100393
AP_000107	ENSG00000108946
AP_000107	ENSG00000112592
AP_000107	ENSG00000114302
AP_000107	ENSG00000166949
AP_000107	ENSG00000170365
AP_000107	ENSG00000175387
AP_000161	ENSG00000077092
AP_000161	ENSG00000159692
AP_000162	ENSG00000104765
AP_000163	ENSG00000141510
AP_000163	ENSG00000204209
AP_000166	ENSG00000141905
AP_000166	ENSG00000170312
AP_000172	ENSG00000108561
AP_000182	ENSG00000083454
AP_000185	ENSG00000116670
AP_000190	ENSG00000154639
AP_000191	ENSG00000141510
AP_000197	ENSG00000005339
AP_000197	ENSG00000015171
AP_000197	ENSG00000087191
AP_000197	ENSG00000100393
AP_000197	ENSG00000105204
AP_000197	ENSG00000108773
AP_000197	ENSG00000112592
AP_000197	ENSG00000114166
AP_000197	ENSG00000115415
AP_000197	ENSG00000132341
AP_000197	ENSG00000139687
AP_000197	ENSG00000183495
AP_000197	ENSG00000196367
AP_000197	ENSG00000204531
AP_000197	ENSG00000204628
AP_000198	ENSG00000029363
AP_000199	ENSG00000105323
AP_000199	ENSG00000182481
AP_000199	ENSG00000204209
AP_000203	ENSG00000084774
AP_000203	ENSG00000143190
AP_000213	ENSG00000080603
AP_000213	ENSG00000100453
AP_000214	ENSG00000100453
AP_000230	ENSG00000140464
AP_000529	ENSG00000121031
AP_000529	ENSG00000141510
BAA31845	ENSG00000166508
CAA51879	ENSG00000204209
CAA51900	ENSG00000154639
CAB46511	ENSG00000102753
CAB46511	ENSG00000114030
CAB46511	ENSG00000186432
CAD53382	ENSG00000108679
CAD53410	ENSG00000067066
CAD53410	ENSG00000101367
CAD53410	ENSG00000136527
CAD53427	ENSG00000065150
CAD53427	ENSG00000083312
CAD53427	ENSG00000100462
CAD53427	ENSG00000119335
CAD53427	ENSG00000187555
NP_039002	ENSG00000030110
NP_039984	ENSG00000154229
NP_040003	ENSG00000109111
NP_040019	ENSG00000026025
NP_040019	ENSG00000079246
NP_040019	ENSG00000089157
NP_040019	ENSG00000100345
NP_040019	ENSG00000101266
NP_040019	ENSG00000102753
NP_040019	ENSG00000108561
NP_040019	ENSG00000108671
NP_040019	ENSG00000114030
NP_040019	ENSG00000124208
NP_040019	ENSG00000134308
NP_040019	ENSG00000138071
NP_040019	ENSG00000162521
NP_040019	ENSG00000163466
NP_040019	ENSG00000166484
NP_040019	ENSG00000182481
NP_040019	ENSG00000182718
NP_040019	ENSG00000186432
NP_040132	ENSG00000185591
NP_040152	ENSG00000182481
NP_040203	ENSG00000162231
NP_040203	ENSG00000182866
NP_040259	ENSG00000114030
NP_040259	ENSG00000182481
NP_040274	ENSG00000105810
NP_040296	ENSG00000005339
NP_040296	ENSG00000073050
NP_040296	ENSG00000075711
NP_040296	ENSG00000100393
NP_040296	ENSG00000132522
NP_040296	ENSG00000151276
NP_040296	ENSG00000159840
NP_040296	ENSG00000166508
NP_040296	ENSG00000197019
NP_040296	ENSG00000197555
NP_040297	ENSG00000101412
NP_040297	ENSG00000103423
NP_040297	ENSG00000103479
NP_040297	ENSG00000113575
NP_040297	ENSG00000114166
NP_040297	ENSG00000118181
NP_040297	ENSG00000124762
NP_040297	ENSG00000127481
NP_040297	ENSG00000139687
NP_040298	ENSG00000101868
NP_040298	ENSG00000189060
NP_040299	ENSG00000114166
NP_040305	ENSG00000073050
NP_040305	ENSG00000132522
NP_040307	ENSG00000112242
NP_040307	ENSG00000139687
NP_040308	ENSG00000100105
NP_040308	ENSG00000142910
NP_040308	ENSG00000206337
NP_040310	ENSG00000026025
NP_040310	ENSG00000028116
NP_040310	ENSG00000030110
NP_040310	ENSG00000075711
NP_040310	ENSG00000077942
NP_040310	ENSG00000100393
NP_040310	ENSG00000105397
NP_040310	ENSG00000112592
NP_040310	ENSG00000116641
NP_040310	ENSG00000123143
NP_040310	ENSG00000123159
NP_040310	ENSG00000132522
NP_040310	ENSG00000132535
NP_040310	ENSG00000139617
NP_040310	ENSG00000141510
NP_040310	ENSG00000151276
NP_040310	ENSG00000153214
NP_040310	ENSG00000166508
NP_040310	ENSG00000168491
NP_040310	ENSG00000180900
NP_040310	ENSG00000197555
NP_040311	ENSG00000080839
NP_040311	ENSG00000101412
NP_040311	ENSG00000105173
NP_040311	ENSG00000114166
NP_040311	ENSG00000123374
NP_040311	ENSG00000136997
NP_040311	ENSG00000145386
NP_040311	ENSG00000198959
NP_040312	ENSG00000099956
NP_040313	ENSG00000100393
NP_040313	ENSG00000106290
NP_040313	ENSG00000114166
NP_040313	ENSG00000147133
NP_040313	ENSG00000172216
NP_040313	ENSG00000187109
NP_040317	ENSG00000083312
NP_040507	ENSG00000132341
NP_040510	ENSG00000030110
NP_040510	ENSG00000104765
NP_040510	ENSG00000140299
NP_040510	ENSG00000160789
NP_040510	ENSG00000176171
NP_040511	ENSG00000116478
NP_040527	ENSG00000080603
NP_040566	ENSG00000105404
NP_040831	ENSG00000175390
NP_040842	ENSG00000170345
NP_040842	ENSG00000177606
NP_040844	ENSG00000126883
NP_040879	ENSG00000147459
NP_040910	ENSG00000111276
NP_040911	ENSG00000087088
NP_040911	ENSG00000100290
NP_040911	ENSG00000113734
NP_040911	ENSG00000140299
NP_040911	ENSG00000176171
NP_040933	ENSG00000154639
NP_040934	ENSG00000100290
NP_040934	ENSG00000176171
NP_040941	ENSG00000030582
NP_040941	ENSG00000134250
NP_040972	ENSG00000196262
NP_040976	ENSG00000105404
NP_040978	ENSG00000204628
NP_040982	ENSG00000102753
NP_040982	ENSG00000114030
NP_040982	ENSG00000198563
NP_040984	ENSG00000055332
NP_040984	ENSG00000101146
NP_040984	ENSG00000105323
NP_040984	ENSG00000105647
NP_040984	ENSG00000107201
NP_040984	ENSG00000124214
NP_040984	ENSG00000132661
NP_040984	ENSG00000162231
NP_041006	ENSG00000075711
NP_041006	ENSG00000126787
NP_041188	ENSG00000164078
NP_041243	ENSG00000082898
NP_041243	ENSG00000108953
NP_041243	ENSG00000164924
NP_041243	ENSG00000166913
NP_041264	ENSG00000005339
NP_041264	ENSG00000100393
NP_041265	ENSG00000010810
NP_041265	ENSG00000160691
NP_041325	ENSG00000005339
NP_041325	ENSG00000012048
NP_041325	ENSG00000030110
NP_041325	ENSG00000047932
NP_041325	ENSG00000067182
NP_041325	ENSG00000073050
NP_041325	ENSG00000075711
NP_041325	ENSG00000077942
NP_041325	ENSG00000078900
NP_041325	ENSG00000083312
NP_041325	ENSG00000083454
NP_041325	ENSG00000086102
NP_041325	ENSG00000100393
NP_041325	ENSG00000103197
NP_041325	ENSG00000104689
NP_041325	ENSG00000108424
NP_041325	ENSG00000114062
NP_041325	ENSG00000115604
NP_041325	ENSG00000117906
NP_041325	ENSG00000123143
NP_041325	ENSG00000126456
NP_041325	ENSG00000130288
NP_041325	ENSG00000132522
NP_041325	ENSG00000132535
NP_041325	ENSG00000134323
NP_041325	ENSG00000136997
NP_041325	ENSG00000141510
NP_041325	ENSG00000151276
NP_041325	ENSG00000166508
NP_041325	ENSG00000168040
NP_041325	ENSG00000180900
NP_041325	ENSG00000182481
NP_041325	ENSG00000197019
NP_041325	ENSG00000197555
NP_041326	ENSG00000007968
NP_041326	ENSG00000011052
NP_041326	ENSG00000012048
NP_041326	ENSG00000012504
NP_041326	ENSG00000018189
NP_041326	ENSG00000021355
NP_041326	ENSG00000055130
NP_041326	ENSG00000067225
NP_041326	ENSG00000080824
NP_041326	ENSG00000080839
NP_041326	ENSG00000085265
NP_041326	ENSG00000092098
NP_041326	ENSG00000100393
NP_041326	ENSG00000100603
NP_041326	ENSG00000100764
NP_041326	ENSG00000101197
NP_041326	ENSG00000101347
NP_041326	ENSG00000101412
NP_041326	ENSG00000102226
NP_041326	ENSG00000103275
NP_041326	ENSG00000105173
NP_041326	ENSG00000111206
NP_041326	ENSG00000111276
NP_041326	ENSG00000111642
NP_041326	ENSG00000112242
NP_041326	ENSG00000112592
NP_041326	ENSG00000113575
NP_041326	ENSG00000114126
NP_041326	ENSG00000114166
NP_041326	ENSG00000115540
NP_041326	ENSG00000115604
NP_041326	ENSG00000116478
NP_041326	ENSG00000120053
NP_041326	ENSG00000123374
NP_041326	ENSG00000123444
NP_041326	ENSG00000124762
NP_041326	ENSG00000125347
NP_041326	ENSG00000127481
NP_041326	ENSG00000130522
NP_041326	ENSG00000130699
NP_041326	ENSG00000132341
NP_041326	ENSG00000132386
NP_041326	ENSG00000137379
NP_041326	ENSG00000137824
NP_041326	ENSG00000139687
NP_041326	ENSG00000140368
NP_041326	ENSG00000143179
NP_041326	ENSG00000143612
NP_041326	ENSG00000145386
NP_041326	ENSG00000145604
NP_041326	ENSG00000146674
NP_041326	ENSG00000152422
NP_041326	ENSG00000153071
NP_041326	ENSG00000159251
NP_041326	ENSG00000166197
NP_041326	ENSG00000168482
NP_041326	ENSG00000169684
NP_041326	ENSG00000170312
NP_041326	ENSG00000170345
NP_041326	ENSG00000171223
NP_041326	ENSG00000174720
NP_041326	ENSG00000175305
NP_041326	ENSG00000177606
NP_041326	ENSG00000178952
NP_041326	ENSG00000181610
NP_041326	ENSG00000196591
NP_041326	ENSG00000197561
NP_041326	ENSG00000198959
NP_041326	ENSG00000204531
NP_041326	ENSG00000205250
NP_041326	ENSG00000206505
NP_041327	ENSG00000071539
NP_041327	ENSG00000103275
NP_041328	ENSG00000065000
NP_041328	ENSG00000104904
NP_041328	ENSG00000112592
NP_041328	ENSG00000114166
NP_041328	ENSG00000126005
NP_041328	ENSG00000132963
NP_041328	ENSG00000137947
NP_041328	ENSG00000141510
NP_041328	ENSG00000141867
NP_041328	ENSG00000147133
NP_041328	ENSG00000163781
NP_041328	ENSG00000172216
NP_041328	ENSG00000189311
NP_041328	ENSG00000204628
NP_041330	ENSG00000065150
NP_041330	ENSG00000113721
NP_041330	ENSG00000141736
NP_041330	ENSG00000146648
NP_041330	ENSG00000182578
NP_041330	ENSG00000185825
NP_041331	ENSG00000065150
NP_041331	ENSG00000083312
NP_041331	ENSG00000100105
NP_041331	ENSG00000104774
NP_041331	ENSG00000108424
NP_041331	ENSG00000115307
NP_041331	ENSG00000118046
NP_041331	ENSG00000123349
NP_041331	ENSG00000130821
NP_041331	ENSG00000142910
NP_041331	ENSG00000168286
NP_041331	ENSG00000172977
NP_041331	ENSG00000179271
NP_041331	ENSG00000182481
NP_041331	ENSG00000206337
NP_041332	ENSG00000065150
NP_041332	ENSG00000083312
NP_041332	ENSG00000109971
NP_041332	ENSG00000182481
NP_041365	ENSG00000011052
NP_041365	ENSG00000064313
NP_041365	ENSG00000064995
NP_041365	ENSG00000073050
NP_041365	ENSG00000112592
NP_041365	ENSG00000120656
NP_041365	ENSG00000132522
NP_041365	ENSG00000166949
NP_041366	ENSG00000064313
NP_041366	ENSG00000064995
NP_041366	ENSG00000112592
NP_041366	ENSG00000120656
NP_041366	ENSG00000178913
NP_041368	ENSG00000100393
NP_041368	ENSG00000112592
NP_041368	ENSG00000172216
NP_041368	ENSG00000178913
NP_041368	ENSG00000187109
NP_042021	ENSG00000189403
NP_042149	ENSG00000102317
NP_042289	ENSG00000204209
NP_042671	ENSG00000064012
NP_042809	ENSG00000196861
NP_042834	ENSG00000163206
NP_042844	ENSG00000186298
NP_043125	ENSG00000143799
NP_043125	ENSG00000185591
NP_043126	ENSG00000143799
NP_043126	ENSG00000185591
NP_043127	ENSG00000087191
NP_043127	ENSG00000100393
NP_043127	ENSG00000101868
NP_043127	ENSG00000103111
NP_043127	ENSG00000109670
NP_043127	ENSG00000112592
NP_043127	ENSG00000117748
NP_043127	ENSG00000130288
NP_043127	ENSG00000132341
NP_043127	ENSG00000132383
NP_043127	ENSG00000137947
NP_043127	ENSG00000139687
NP_043127	ENSG00000141510
NP_043127	ENSG00000151657
NP_043127	ENSG00000170312
NP_043127	ENSG00000170606
NP_043127	ENSG00000183495
NP_043127	ENSG00000185129
NP_043127	ENSG00000185591
NP_043127	ENSG00000187079
NP_043127	ENSG00000198900
NP_043127	ENSG00000206406
NP_043508	ENSG00000065978
NP_043508	ENSG00000122565
NP_043508	ENSG00000149557
NP_043511	ENSG00000100811
NP_043512	ENSG00000065978
NP_043512	ENSG00000141510
NP_043512	ENSG00000177606
NP_043512	ENSG00000185129
NP_043513	ENSG00000105568
NP_043964	ENSG00000111424
NP_043964	ENSG00000113580
NP_044110	ENSG00000056558
NP_044110	ENSG00000064012
NP_044110	ENSG00000127191
NP_044110	ENSG00000131323
NP_044110	ENSG00000168040
NP_044282	ENSG00000100393
NP_044282	ENSG00000114166
NP_044518	ENSG00000042429
NP_044518	ENSG00000063322
NP_044518	ENSG00000132964
NP_044518	ENSG00000133997
NP_044518	ENSG00000136146
NP_044518	ENSG00000141026
NP_044518	ENSG00000159479
NP_044527	ENSG00000069869
NP_044527	ENSG00000130294
NP_044532	ENSG00000111057
NP_044596	ENSG00000044574
NP_044596	ENSG00000067560
NP_044596	ENSG00000127022
NP_044596	ENSG00000179218
NP_044600	ENSG00000126581
NP_044600	ENSG00000183735
NP_044601	ENSG00000048052
NP_044601	ENSG00000068024
NP_044601	ENSG00000104529
NP_044601	ENSG00000105373
NP_044601	ENSG00000108840
NP_044601	ENSG00000110395
NP_044601	ENSG00000112576
NP_044601	ENSG00000133794
NP_044601	ENSG00000147010
NP_044601	ENSG00000187555
NP_044610	ENSG00000103423
NP_044610	ENSG00000116661
NP_044610	ENSG00000204843
NP_044636	ENSG00000102119
NP_044637	ENSG00000084764
NP_044637	ENSG00000146425
NP_044643	ENSG00000106682
NP_044643	ENSG00000156976
NP_044648	ENSG00000084764
NP_044648	ENSG00000146425
NP_044657	ENSG00000096063
NP_044657	ENSG00000108561
NP_044657	ENSG00000112081
NP_044657	ENSG00000165119
NP_044657	ENSG00000204435
NP_044660	ENSG00000187555
NP_044663	ENSG00000105373
NP_044663	ENSG00000187778
NP_044667	ENSG00000143553
NP_044667	ENSG00000154518
NP_044667	ENSG00000198899
NP_044668	ENSG00000110400
NP_044668	ENSG00000157873
NP_044674	ENSG00000064393
NP_044843	ENSG00000108691
NP_044896	ENSG00000171552
NP_044896	ENSG00000171791
NP_044911	ENSG00000123374
NP_045302	ENSG00000135486
NP_045311	ENSG00000172534
NP_045363	ENSG00000107317
NP_045941	ENSG00000204628
NP_047108	ENSG00000115267
NP_047108	ENSG00000115415
NP_047108	ENSG00000170581
NP_047214	ENSG00000159479
NP_047413	ENSG00000105202
NP_049343	ENSG00000145736
NP_050269	ENSG00000146109
NP_050270	ENSG00000130288
NP_051718	ENSG00000142208
NP_051725	ENSG00000030110
NP_054165	ENSG00000064012
NP_054369	ENSG00000166794
NP_054369	ENSG00000168938
NP_054369	ENSG00000196262
NP_054369	ENSG00000198618
NP_054371	ENSG00000072110
NP_054373	ENSG00000010810
NP_054373	ENSG00000044115
NP_054373	ENSG00000101336
NP_054373	ENSG00000105404
NP_054373	ENSG00000182866
NP_054373	ENSG00000197122
NP_054373	ENSG00000198821
NP_054709	ENSG00000115267
NP_054709	ENSG00000204628
NP_056737	ENSG00000075711
NP_056737	ENSG00000077942
NP_056737	ENSG00000089159
NP_056737	ENSG00000117906
NP_056737	ENSG00000151276
NP_056739	ENSG00000099956
NP_056739	ENSG00000103275
NP_056739	ENSG00000116030
NP_056739	ENSG00000132383
NP_056740	ENSG00000013573
NP_056740	ENSG00000100393
NP_056740	ENSG00000106290
NP_056740	ENSG00000112592
NP_056740	ENSG00000132522
NP_056740	ENSG00000137947
NP_056740	ENSG00000141867
NP_056740	ENSG00000147133
NP_056740	ENSG00000172216
NP_056740	ENSG00000187109
NP_056742	ENSG00000113721
NP_056776	ENSG00000103275
NP_056787	ENSG00000010810
NP_056787	ENSG00000097007
NP_056787	ENSG00000101336
NP_056787	ENSG00000106927
NP_056787	ENSG00000124181
NP_056787	ENSG00000139318
NP_056787	ENSG00000145675
NP_056787	ENSG00000167642
NP_056787	ENSG00000177885
NP_056787	ENSG00000197122
NP_056794	ENSG00000088986
NP_056794	ENSG00000115415
NP_056794	ENSG00000170581
NP_056795	ENSG00000147677
NP_056837	ENSG00000074319
NP_056837	ENSG00000112739
NP_056837	ENSG00000156508
NP_056840	ENSG00000019582
NP_056840	ENSG00000072110
NP_056840	ENSG00000132002
NP_056842	ENSG00000030582
NP_056842	ENSG00000082258
NP_056842	ENSG00000129315
NP_056842	ENSG00000136807
NP_056842	ENSG00000181222
NP_056842	ENSG00000185591
NP_056845	ENSG00000072958
NP_056845	ENSG00000161203
NP_056845	ENSG00000198821
NP_056872	ENSG00000115415
NP_056873	ENSG00000115267
NP_056874	ENSG00000170248
NP_056876	ENSG00000137379
NP_056887	ENSG00000123124
NP_056887	ENSG00000141985
NP_056887	ENSG00000151276
NP_056887	ENSG00000198373
NP_056888	ENSG00000106299
NP_056893	ENSG00000103275
NP_056893	ENSG00000163468
NP_056899	ENSG00000120149
NP_056900	ENSG00000083454
NP_056900	ENSG00000117394
NP_056900	ENSG00000120149
NP_056900	ENSG00000128016
NP_056900	ENSG00000159423
NP_056900	ENSG00000160305
NP_056900	ENSG00000172354
NP_056901	ENSG00000087510
NP_056901	ENSG00000170248
NP_056903	ENSG00000105404
NP_056918	ENSG00000147677
NP_056919	ENSG00000115267
NP_056919	ENSG00000163743
NP_056919	ENSG00000170581
NP_056922	ENSG00000044574
NP_056922	ENSG00000127022
NP_056922	ENSG00000179218
NP_056923	ENSG00000117090
NP_057850	ENSG00000065000
NP_057850	ENSG00000065427
NP_057850	ENSG00000074319
NP_057850	ENSG00000090889
NP_057850	ENSG00000091583
NP_057850	ENSG00000104969
NP_057850	ENSG00000124214
NP_057850	ENSG00000128394
NP_057850	ENSG00000135829
NP_057850	ENSG00000152465
NP_057850	ENSG00000154229
NP_057850	ENSG00000161203
NP_057850	ENSG00000164163
NP_057850	ENSG00000166794
NP_057850	ENSG00000168938
NP_057850	ENSG00000175334
NP_057850	ENSG00000182718
NP_057850	ENSG00000198618
NP_057851	ENSG00000011275
NP_057851	ENSG00000069869
NP_057851	ENSG00000078747
NP_057851	ENSG00000101336
NP_057851	ENSG00000128383
NP_057851	ENSG00000128394
NP_057851	ENSG00000130066
NP_057851	ENSG00000143575
NP_057851	ENSG00000154582
NP_057851	ENSG00000164163
NP_057851	ENSG00000166266
NP_057851	ENSG00000179750
NP_057851	ENSG00000198618
NP_057851	ENSG00000198904
NP_057852	ENSG00000005339
NP_057852	ENSG00000055130
NP_057852	ENSG00000065427
NP_057852	ENSG00000071994
NP_057852	ENSG00000076248
NP_057852	ENSG00000087365
NP_057852	ENSG00000100393
NP_057852	ENSG00000102054
NP_057852	ENSG00000108055
NP_057852	ENSG00000112592
NP_057852	ENSG00000113580
NP_057852	ENSG00000114030
NP_057852	ENSG00000119318
NP_057852	ENSG00000123415
NP_057852	ENSG00000128245
NP_057852	ENSG00000129204
NP_057852	ENSG00000129315
NP_057852	ENSG00000134308
NP_057852	ENSG00000136243
NP_057852	ENSG00000137947
NP_057852	ENSG00000139842
NP_057852	ENSG00000141198
NP_057852	ENSG00000141510
NP_057852	ENSG00000145041
NP_057852	ENSG00000151465
NP_057852	ENSG00000151729
NP_057852	ENSG00000152669
NP_057852	ENSG00000158402
NP_057852	ENSG00000168002
NP_057852	ENSG00000168090
NP_057852	ENSG00000169228
NP_057852	ENSG00000173757
NP_057852	ENSG00000175029
NP_057852	ENSG00000179262
NP_057852	ENSG00000182481
NP_057852	ENSG00000185591
NP_057852	ENSG00000198618
NP_057853	ENSG00000005339
NP_057853	ENSG00000008018
NP_057853	ENSG00000013275
NP_057853	ENSG00000030582
NP_057853	ENSG00000041357
NP_057853	ENSG00000044574
NP_057853	ENSG00000055332
NP_057853	ENSG00000056345
NP_057853	ENSG00000060069
NP_057853	ENSG00000062822
NP_057853	ENSG00000065978
NP_057853	ENSG00000074047
NP_057853	ENSG00000075711
NP_057853	ENSG00000075856
NP_057853	ENSG00000078900
NP_057853	ENSG00000080503
NP_057853	ENSG00000082258
NP_057853	ENSG00000082781
NP_057853	ENSG00000083312
NP_057853	ENSG00000084676
NP_057853	ENSG00000087191
NP_057853	ENSG00000094804
NP_057853	ENSG00000099956
NP_057853	ENSG00000100393
NP_057853	ENSG00000100804
NP_057853	ENSG00000100902
NP_057853	ENSG00000101096
NP_057853	ENSG00000101182
NP_057853	ENSG00000102241
NP_057853	ENSG00000103479
NP_057853	ENSG00000104529
NP_057853	ENSG00000104833
NP_057853	ENSG00000106588
NP_057853	ENSG00000108294
NP_057853	ENSG00000108561
NP_057853	ENSG00000108773
NP_057853	ENSG00000109854
NP_057853	ENSG00000109971
NP_057853	ENSG00000110768
NP_057853	ENSG00000111276
NP_057853	ENSG00000111358
NP_057853	ENSG00000111880
NP_057853	ENSG00000112576
NP_057853	ENSG00000112592
NP_057853	ENSG00000113387
NP_057853	ENSG00000113649
NP_057853	ENSG00000114166
NP_057853	ENSG00000114391
NP_057853	ENSG00000115415
NP_057853	ENSG00000119401
NP_057853	ENSG00000120738
NP_057853	ENSG00000121966
NP_057853	ENSG00000122877
NP_057853	ENSG00000123374
NP_057853	ENSG00000123384
NP_057853	ENSG00000124151
NP_057853	ENSG00000125651
NP_057853	ENSG00000126067
NP_057853	ENSG00000126351
NP_057853	ENSG00000127152
NP_057853	ENSG00000128052
NP_057853	ENSG00000129315
NP_057853	ENSG00000132646
NP_057853	ENSG00000133101
NP_057853	ENSG00000134058
NP_057853	ENSG00000134250
NP_057853	ENSG00000134480
NP_057853	ENSG00000135272
NP_057853	ENSG00000135446
NP_057853	ENSG00000135679
NP_057853	ENSG00000136807
NP_057853	ENSG00000136930
NP_057853	ENSG00000137801
NP_057853	ENSG00000137947
NP_057853	ENSG00000138448
NP_057853	ENSG00000140396
NP_057853	ENSG00000140564
NP_057853	ENSG00000141510
NP_057853	ENSG00000142507
NP_057853	ENSG00000143799
NP_057853	ENSG00000145386
NP_057853	ENSG00000147133
NP_057853	ENSG00000148737
NP_057853	ENSG00000153767
NP_057853	ENSG00000161057
NP_057853	ENSG00000165916
NP_057853	ENSG00000170312
NP_057853	ENSG00000172216
NP_057853	ENSG00000172977
NP_057853	ENSG00000175197
NP_057853	ENSG00000175745
NP_057853	ENSG00000178951
NP_057853	ENSG00000179388
NP_057853	ENSG00000181163
NP_057853	ENSG00000181222
NP_057853	ENSG00000185129
NP_057853	ENSG00000185591
NP_057853	ENSG00000188342
NP_057853	ENSG00000196611
NP_057853	ENSG00000197265
NP_057853	ENSG00000198890
NP_057853	ENSG00000204264
NP_057853	ENSG00000205220
NP_057853	ENSG00000205250
NP_057853	ENSG00000206234
NP_057853	ENSG00000206298
NP_057854	ENSG00000065978
NP_057854	ENSG00000070770
NP_057854	ENSG00000079616
NP_057854	ENSG00000079785
NP_057854	ENSG00000082898
NP_057854	ENSG00000083312
NP_057854	ENSG00000101266
NP_057854	ENSG00000108424
NP_057854	ENSG00000108561
NP_057854	ENSG00000110713
NP_057854	ENSG00000121774
NP_057854	ENSG00000124487
NP_057854	ENSG00000126883
NP_057854	ENSG00000132507
NP_057854	ENSG00000136243
NP_057854	ENSG00000160789
NP_057854	ENSG00000173744
NP_057854	ENSG00000181163
NP_057854	ENSG00000182481
NP_057854	ENSG00000187514
NP_057854	ENSG00000204435
NP_057855	ENSG00000010610
NP_057855	ENSG00000019582
NP_057855	ENSG00000072803
NP_057855	ENSG00000104969
NP_057855	ENSG00000166167
NP_057855	ENSG00000171303
NP_057856	ENSG00000010610
NP_057856	ENSG00000091583
NP_057856	ENSG00000198618
NP_057857	ENSG00000006125
NP_057857	ENSG00000010610
NP_057857	ENSG00000010810
NP_057857	ENSG00000047249
NP_057857	ENSG00000065675
NP_057857	ENSG00000072958
NP_057857	ENSG00000074266
NP_057857	ENSG00000087258
NP_057857	ENSG00000100280
NP_057857	ENSG00000101336
NP_057857	ENSG00000101473
NP_057857	ENSG00000102145
NP_057857	ENSG00000102882
NP_057857	ENSG00000107485
NP_057857	ENSG00000114013
NP_057857	ENSG00000121594
NP_057857	ENSG00000129083
NP_057857	ENSG00000132002
NP_057857	ENSG00000132155
NP_057857	ENSG00000136448
NP_057857	ENSG00000141510
NP_057857	ENSG00000141968
NP_057857	ENSG00000143761
NP_057857	ENSG00000145675
NP_057857	ENSG00000145901
NP_057857	ENSG00000147507
NP_057857	ENSG00000149269
NP_057857	ENSG00000159377
NP_057857	ENSG00000160293
NP_057857	ENSG00000161203
NP_057857	ENSG00000175115
NP_057857	ENSG00000180370
NP_057857	ENSG00000182866
NP_057857	ENSG00000185009
NP_057857	ENSG00000196961
NP_057857	ENSG00000197122
NP_057857	ENSG00000197442
NP_057857	ENSG00000198618
NP_057857	ENSG00000198821
NP_057857	ENSG00000204628
NP_057857	ENSG00000204632
NP_057862	ENSG00000069869
NP_057862	ENSG00000074319
NP_057862	ENSG00000123124
NP_057862	ENSG00000198373
NP_057863	ENSG00000110713
NP_057863	ENSG00000126883
NP_057863	ENSG00000129197
NP_057863	ENSG00000173744
NP_057864	ENSG00000002822
NP_057864	ENSG00000005339
NP_057864	ENSG00000051180
NP_057864	ENSG00000070831
NP_057864	ENSG00000073009
NP_057864	ENSG00000075711
NP_057864	ENSG00000077264
NP_057864	ENSG00000089009
NP_057864	ENSG00000104408
NP_057864	ENSG00000105810
NP_057864	ENSG00000106052
NP_057864	ENSG00000106459
NP_057864	ENSG00000107796
NP_057864	ENSG00000111859
NP_057864	ENSG00000112576
NP_057864	ENSG00000114166
NP_057864	ENSG00000115966
NP_057864	ENSG00000116478
NP_057864	ENSG00000118260
NP_057864	ENSG00000118971
NP_057864	ENSG00000123374
NP_057864	ENSG00000127616
NP_057864	ENSG00000128016
NP_057864	ENSG00000128272
NP_057864	ENSG00000132522
NP_057864	ENSG00000132535
NP_057864	ENSG00000134046
NP_057864	ENSG00000134954
NP_057864	ENSG00000135446
NP_057864	ENSG00000136238
NP_057864	ENSG00000136518
NP_057864	ENSG00000139546
NP_057864	ENSG00000142453
NP_057864	ENSG00000148180
NP_057864	ENSG00000148798
NP_057864	ENSG00000149554
NP_057864	ENSG00000155903
NP_057864	ENSG00000165417
NP_057864	ENSG00000167978
NP_057864	ENSG00000172164
NP_057864	ENSG00000172216
NP_057864	ENSG00000173473
NP_057864	ENSG00000175097
NP_057864	ENSG00000179218
NP_057864	ENSG00000183765
NP_057864	ENSG00000185591
NP_057864	ENSG00000197043
NP_057864	ENSG00000198900
NP_057865	ENSG00000067560
NP_057865	ENSG00000073584
NP_057865	ENSG00000075711
NP_057865	ENSG00000102225
NP_057865	ENSG00000126787
NP_057934	ENSG00000097007
NP_057934	ENSG00000115053
NP_057934	ENSG00000132256
NP_057934	ENSG00000141985
NP_062883	ENSG00000122966
NP_066245	ENSG00000069869
NP_066245	ENSG00000176986
NP_066250	ENSG00000025800
NP_066250	ENSG00000114030
NP_066250	ENSG00000196911
NP_071467	ENSG00000115267
NP_073392	ENSG00000108702
NP_077104	ENSG00000075711
NP_077104	ENSG00000151276
NP_077105	ENSG00000124942
NP_077105	ENSG00000156453
NP_077105	ENSG00000170385
NP_077106	ENSG00000075711
NP_077804	ENSG00000115053
NP_077804	ENSG00000168216
NP_077804	ENSG00000181163
NP_077804	ENSG00000182481
NP_112022	ENSG00000115415
NP_112023	ENSG00000115267
NP_112023	ENSG00000115415
NP_112023	ENSG00000170581
NP_112027	ENSG00000108947
NP_112027	ENSG00000125266
NP_127506	ENSG00000067225
NP_127506	ENSG00000083444
NP_127506	ENSG00000100079
NP_127506	ENSG00000111786
NP_127506	ENSG00000115541
NP_127506	ENSG00000127616
NP_127506	ENSG00000132376
NP_127506	ENSG00000144283
NP_127506	ENSG00000196531
NP_127506	ENSG00000197157
NP_127506	ENSG00000197265
NP_572057	ENSG00000106628
NP_572061	ENSG00000132581
NP_572070	ENSG00000121022
NP_572070	ENSG00000126561
NP_572089	ENSG00000104884
NP_572089	ENSG00000131459
NP_572089	ENSG00000149554
NP_572099	ENSG00000132646
NP_572116	ENSG00000100242
NP_572116	ENSG00000105011
NP_572116	ENSG00000149100
NP_572117	ENSG00000167325
NP_572127	ENSG00000064012
NP_572128	ENSG00000105810
NP_572128	ENSG00000108504
NP_579876	ENSG00000074266
NP_579876	ENSG00000082898
NP_579876	ENSG00000111537
NP_579876	ENSG00000112855
NP_579876	ENSG00000114030
NP_579876	ENSG00000145901
NP_579876	ENSG00000154229
NP_579876	ENSG00000156508
NP_579876	ENSG00000158417
NP_579876	ENSG00000175334
NP_579876	ENSG00000180370
NP_579876	ENSG00000182481
NP_579876	ENSG00000198618
NP_579880	ENSG00000065427
NP_579880	ENSG00000166794
NP_579880	ENSG00000196262
NP_579880	ENSG00000198618
NP_579881	ENSG00000128394
NP_579883	ENSG00000074319
NP_579883	ENSG00000100030
NP_579883	ENSG00000103275
NP_579883	ENSG00000116030
NP_579883	ENSG00000150991
NP_579883	ENSG00000170248
NP_579883	ENSG00000170315
NP_579883	ENSG00000206279
NP_579894	ENSG00000010610
NP_579895	ENSG00000006125
NP_579895	ENSG00000044115
NP_579895	ENSG00000072958
NP_579895	ENSG00000105404
NP_579895	ENSG00000105974
NP_579895	ENSG00000161203
NP_597884	ENSG00000075711
NP_598402	ENSG00000115267
NP_619864	ENSG00000140382
NP_619988	ENSG00000064012
NP_619988	ENSG00000137752
NP_619988	ENSG00000138794
NP_619988	ENSG00000164305
NP_647604	ENSG00000072310
NP_647604	ENSG00000161944
NP_647604	ENSG00000168002
NP_647604	ENSG00000197747
NP_647605	ENSG00000110651
NP_647605	ENSG00000125148
NP_647605	ENSG00000125648
NP_647605	ENSG00000139209
NP_647605	ENSG00000145692
NP_647605	ENSG00000155368
NP_647605	ENSG00000163631
NP_647605	ENSG00000179218
NP_647605	ENSG00000188338
NP_647606	ENSG00000069966
NP_647606	ENSG00000071553
NP_647606	ENSG00000078668
NP_647606	ENSG00000090512
NP_647606	ENSG00000095794
NP_647606	ENSG00000099964
NP_647606	ENSG00000100644
NP_647606	ENSG00000100764
NP_647606	ENSG00000101182
NP_647606	ENSG00000105707
NP_647606	ENSG00000107829
NP_647606	ENSG00000110711
NP_647606	ENSG00000113575
NP_647606	ENSG00000115380
NP_647606	ENSG00000118260
NP_647606	ENSG00000121022
NP_647606	ENSG00000127445
NP_647606	ENSG00000129255
NP_647606	ENSG00000133606
NP_647606	ENSG00000134248
NP_647606	ENSG00000137947
NP_647606	ENSG00000138663
NP_647606	ENSG00000141030
NP_647606	ENSG00000144381
NP_647606	ENSG00000145604
NP_647606	ENSG00000162772
NP_647606	ENSG00000165916
NP_647606	ENSG00000167165
NP_647606	ENSG00000167967
NP_647606	ENSG00000167986
NP_647606	ENSG00000169903
NP_647606	ENSG00000170606
NP_647606	ENSG00000171564
NP_647606	ENSG00000172216
NP_647606	ENSG00000175197
NP_647606	ENSG00000186350
NP_647606	ENSG00000198646
NP_647606	ENSG00000198938
NP_647606	ENSG00000204264
NP_647607	ENSG00000005187
NP_647607	ENSG00000010017
NP_647607	ENSG00000071994
NP_647607	ENSG00000113645
NP_647607	ENSG00000128394
NP_647607	ENSG00000140521
NP_647607	ENSG00000160791
NP_647607	ENSG00000167658
NP_647607	ENSG00000168214
NP_647607	ENSG00000169635
NP_647607	ENSG00000173812
NP_647607	ENSG00000182154
NP_665866	ENSG00000115267
NP_671970	ENSG00000157601
NP_687035	ENSG00000006125
NP_687035	ENSG00000072958
NP_687035	ENSG00000161203
NP_690586	ENSG00000025800
NP_690586	ENSG00000114030
NP_690586	ENSG00000196911
NP_690839	ENSG00000156976
NP_694871	ENSG00000140464
NP_705926	ENSG00000005884
NP_705926	ENSG00000026025
NP_705926	ENSG00000035403
NP_705926	ENSG00000044446
NP_705926	ENSG00000067177
NP_705926	ENSG00000070756
NP_705926	ENSG00000072110
NP_705926	ENSG00000102024
NP_705926	ENSG00000102893
NP_705926	ENSG00000104419
NP_705926	ENSG00000109320
NP_705926	ENSG00000114867
NP_705926	ENSG00000115414
NP_705926	ENSG00000120756
NP_705926	ENSG00000125538
NP_705926	ENSG00000132470
NP_705926	ENSG00000137076
NP_705926	ENSG00000140416
NP_705926	ENSG00000143933
NP_705926	ENSG00000149131
NP_705926	ENSG00000160014
NP_705926	ENSG00000163554
NP_705926	ENSG00000165795
NP_705926	ENSG00000169398
NP_705926	ENSG00000171791
NP_705926	ENSG00000171914
NP_705926	ENSG00000175084
NP_705926	ENSG00000175899
NP_705926	ENSG00000198668
NP_705927	ENSG00000075624
NP_705927	ENSG00000128394
NP_705928	ENSG00000070950
NP_705928	ENSG00000074266
NP_705928	ENSG00000076248
NP_705928	ENSG00000092208
NP_705928	ENSG00000099956
NP_705928	ENSG00000100393
NP_705928	ENSG00000137309
NP_705928	ENSG00000144381
NP_705928	ENSG00000152669
NP_705928	ENSG00000164985
NP_705928	ENSG00000182481
NP_705928	ENSG00000205339
NP_739582	ENSG00000131100
NP_739583	ENSG00000103275
NP_739584	ENSG00000168610
NP_739587	ENSG00000115216
NP_739590	ENSG00000108424
NP_739591	ENSG00000204209
NP_740321	ENSG00000138385
NP_740325	ENSG00000138385
NP_740474	ENSG00000107862
NP_740478	ENSG00000121774
NP_740662	ENSG00000108561
NP_740670	ENSG00000165119
NP_740671	ENSG00000165119
NP_740672	ENSG00000165119
NP_740697	ENSG00000114030
NP_751919	ENSG00000005339
NP_751919	ENSG00000026025
NP_751919	ENSG00000026103
NP_751919	ENSG00000030582
NP_751919	ENSG00000048649
NP_751919	ENSG00000050820
NP_751919	ENSG00000055332
NP_751919	ENSG00000064995
NP_751919	ENSG00000067182
NP_751919	ENSG00000078900
NP_751919	ENSG00000079150
NP_751919	ENSG00000090006
NP_751919	ENSG00000092098
NP_751919	ENSG00000096968
NP_751919	ENSG00000100393
NP_751919	ENSG00000100697
NP_751919	ENSG00000100811
NP_751919	ENSG00000106799
NP_751919	ENSG00000107175
NP_751919	ENSG00000108010
NP_751919	ENSG00000108561
NP_751919	ENSG00000108654
NP_751919	ENSG00000108953
NP_751919	ENSG00000110031
NP_751919	ENSG00000110799
NP_751919	ENSG00000111057
NP_751919	ENSG00000111321
NP_751919	ENSG00000111640
NP_751919	ENSG00000112592
NP_751919	ENSG00000114030
NP_751919	ENSG00000115415
NP_751919	ENSG00000118267
NP_751919	ENSG00000123358
NP_751919	ENSG00000124487
NP_751919	ENSG00000124762
NP_751919	ENSG00000129226
NP_751919	ENSG00000130669
NP_751919	ENSG00000131467
NP_751919	ENSG00000132744
NP_751919	ENSG00000134480
NP_751919	ENSG00000134871
NP_751919	ENSG00000135899
NP_751919	ENSG00000136867
NP_751919	ENSG00000137204
NP_751919	ENSG00000140092
NP_751919	ENSG00000140464
NP_751919	ENSG00000141510
NP_751919	ENSG00000143514
NP_751919	ENSG00000143727
NP_751919	ENSG00000144381
NP_751919	ENSG00000147687
NP_751919	ENSG00000158874
NP_751919	ENSG00000162434
NP_751919	ENSG00000162591
NP_751919	ENSG00000162951
NP_751919	ENSG00000163520
NP_751919	ENSG00000165119
NP_751919	ENSG00000165775
NP_751919	ENSG00000166949
NP_751919	ENSG00000168040
NP_751919	ENSG00000168610
NP_751919	ENSG00000170421
NP_751919	ENSG00000171345
NP_751919	ENSG00000172757
NP_751919	ENSG00000173269
NP_751919	ENSG00000175879
NP_751919	ENSG00000179222
NP_751919	ENSG00000181163
NP_751919	ENSG00000181555
NP_751919	ENSG00000186350
NP_751919	ENSG00000186951
NP_751919	ENSG00000188157
NP_751919	ENSG00000188313
NP_751919	ENSG00000204592
NP_751919	ENSG00000206441
NP_751919	ENSG00000211460
NP_751920	ENSG00000012223
NP_751920	ENSG00000044574
NP_751920	ENSG00000090659
NP_751920	ENSG00000104938
NP_751920	ENSG00000108518
NP_751920	ENSG00000123358
NP_751920	ENSG00000127022
NP_751920	ENSG00000177606
NP_751920	ENSG00000179218
NP_751920	ENSG00000181555
NP_751920	ENSG00000205542
NP_751921	ENSG00000012223
NP_751921	ENSG00000044574
NP_751921	ENSG00000055332
NP_751921	ENSG00000073060
NP_751921	ENSG00000076662
NP_751921	ENSG00000082269
NP_751921	ENSG00000090659
NP_751921	ENSG00000100902
NP_751921	ENSG00000104938
NP_751921	ENSG00000110651
NP_751921	ENSG00000123358
NP_751921	ENSG00000127022
NP_751921	ENSG00000138041
NP_751921	ENSG00000150093
NP_751921	ENSG00000169439
NP_751921	ENSG00000172071
NP_751921	ENSG00000175879
NP_751921	ENSG00000179218
NP_751921	ENSG00000181555
NP_751922	ENSG00000110077
NP_751922	ENSG00000113368
NP_751922	ENSG00000126883
NP_751922	ENSG00000129009
NP_751922	ENSG00000130600
NP_751922	ENSG00000135018
NP_751922	ENSG00000137726
NP_751922	ENSG00000145147
NP_751922	ENSG00000160803
NP_751922	ENSG00000163520
NP_751922	ENSG00000165209
NP_751922	ENSG00000180879
NP_751922	ENSG00000184922
NP_751923	ENSG00000112936
NP_751923	ENSG00000123358
NP_751923	ENSG00000136305
NP_751923	ENSG00000140092
NP_751923	ENSG00000175879
NP_751923	ENSG00000181555
NP_751923	ENSG00000184486
NP_751925	ENSG00000006744
NP_751925	ENSG00000123358
NP_751925	ENSG00000125148
NP_751925	ENSG00000135018
NP_751925	ENSG00000141510
NP_751925	ENSG00000149016
NP_751925	ENSG00000156508
NP_751925	ENSG00000164615
NP_751925	ENSG00000175879
NP_751925	ENSG00000197435
NP_751925	ENSG00000198712
NP_751926	ENSG00000118217
NP_751926	ENSG00000133318
NP_751926	ENSG00000138207
NP_751926	ENSG00000144566
NP_751926	ENSG00000160194
NP_751926	ENSG00000168468
NP_751926	ENSG00000171557
NP_751926	ENSG00000198840
NP_751926	ENSG00000198938
NP_751927	ENSG00000005844
NP_751927	ENSG00000010810
NP_751927	ENSG00000051382
NP_751927	ENSG00000055332
NP_751927	ENSG00000065150
NP_751927	ENSG00000069011
NP_751927	ENSG00000069329
NP_751927	ENSG00000074696
NP_751927	ENSG00000080603
NP_751927	ENSG00000080824
NP_751927	ENSG00000082701
NP_751927	ENSG00000084674
NP_751927	ENSG00000085231
NP_751927	ENSG00000087088
NP_751927	ENSG00000089127
NP_751927	ENSG00000100591
NP_751927	ENSG00000101336
NP_751927	ENSG00000101558
NP_751927	ENSG00000102871
NP_751927	ENSG00000103653
NP_751927	ENSG00000104419
NP_751927	ENSG00000104881
NP_751927	ENSG00000105701
NP_751927	ENSG00000105723
NP_751927	ENSG00000105810
NP_751927	ENSG00000106483
NP_751927	ENSG00000108306
NP_751927	ENSG00000109458
NP_751927	ENSG00000110104
NP_751927	ENSG00000111341
NP_751927	ENSG00000112478
NP_751927	ENSG00000112592
NP_751927	ENSG00000113648
NP_751927	ENSG00000114978
NP_751927	ENSG00000115380
NP_751927	ENSG00000115415
NP_751927	ENSG00000118137
NP_751927	ENSG00000119328
NP_751927	ENSG00000119383
NP_751927	ENSG00000124164
NP_751927	ENSG00000124942
NP_751927	ENSG00000125875
NP_751927	ENSG00000127191
NP_751927	ENSG00000132155
NP_751927	ENSG00000132522
NP_751927	ENSG00000133511
NP_751927	ENSG00000136717
NP_751927	ENSG00000138385
NP_751927	ENSG00000140992
NP_751927	ENSG00000141510
NP_751927	ENSG00000142208
NP_751927	ENSG00000147507
NP_751927	ENSG00000153066
NP_751927	ENSG00000154556
NP_751927	ENSG00000166037
NP_751927	ENSG00000166426
NP_751927	ENSG00000167110
NP_751927	ENSG00000167996
NP_751927	ENSG00000170312
NP_751927	ENSG00000172046
NP_751927	ENSG00000172936
NP_751927	ENSG00000177885
NP_751927	ENSG00000182866
NP_751927	ENSG00000184292
NP_751927	ENSG00000185057
NP_751927	ENSG00000185420
NP_751927	ENSG00000186462
NP_751927	ENSG00000186635
NP_751927	ENSG00000187109
NP_751927	ENSG00000187514
NP_751927	ENSG00000188130
NP_751927	ENSG00000196497
NP_751927	ENSG00000197122
NP_751927	ENSG00000204261
NP_751928	ENSG00000011523
NP_751928	ENSG00000065243
NP_751928	ENSG00000072110
NP_751928	ENSG00000100865
NP_751928	ENSG00000101323
NP_751928	ENSG00000101558
NP_751928	ENSG00000104365
NP_751928	ENSG00000107566
NP_751928	ENSG00000108654
NP_751928	ENSG00000115053
NP_751928	ENSG00000117569
NP_751928	ENSG00000123358
NP_751928	ENSG00000124164
NP_751928	ENSG00000125354
NP_751928	ENSG00000135018
NP_751928	ENSG00000135486
NP_751928	ENSG00000156976
NP_751928	ENSG00000159377
NP_751928	ENSG00000166794
NP_751928	ENSG00000175487
NP_751928	ENSG00000175879
NP_751928	ENSG00000181555
NP_751928	ENSG00000184313
NP_751928	ENSG00000188229
NP_775511	ENSG00000180900
NP_776010	ENSG00000170606
NP_776011	ENSG00000121022
NP_776014	ENSG00000056345
NP_783796	ENSG00000103275
NP_783796	ENSG00000116030
NP_783796	ENSG00000135486
NP_783796	ENSG00000184900
NP_783796	ENSG00000188612
NP_786945	ENSG00000101558
NP_786948	ENSG00000100353
NP_789740	ENSG00000164985
NP_803144	ENSG00000001036
NP_803144	ENSG00000005379
NP_803144	ENSG00000010327
NP_803144	ENSG00000010818
NP_803144	ENSG00000011332
NP_803144	ENSG00000013364
NP_803144	ENSG00000026025
NP_803144	ENSG00000029725
NP_803144	ENSG00000036549
NP_803144	ENSG00000038102
NP_803144	ENSG00000038382
NP_803144	ENSG00000038427
NP_803144	ENSG00000039560
NP_803144	ENSG00000050555
NP_803144	ENSG00000051128
NP_803144	ENSG00000054282
NP_803144	ENSG00000064012
NP_803144	ENSG00000066697
NP_803144	ENSG00000072110
NP_803144	ENSG00000073754
NP_803144	ENSG00000075391
NP_803144	ENSG00000076924
NP_803144	ENSG00000077522
NP_803144	ENSG00000077942
NP_803144	ENSG00000082805
NP_803144	ENSG00000087087
NP_803144	ENSG00000087303
NP_803144	ENSG00000087365
NP_803144	ENSG00000088888
NP_803144	ENSG00000088930
NP_803144	ENSG00000090006
NP_803144	ENSG00000092098
NP_803144	ENSG00000094880
NP_803144	ENSG00000100151
NP_803144	ENSG00000100211
NP_803144	ENSG00000100241
NP_803144	ENSG00000100462
NP_803144	ENSG00000100815
NP_803144	ENSG00000101639
NP_803144	ENSG00000101745
NP_803144	ENSG00000101901
NP_803144	ENSG00000102359
NP_803144	ENSG00000102699
NP_803144	ENSG00000103507
NP_803144	ENSG00000103995
NP_803144	ENSG00000104722
NP_803144	ENSG00000104725
NP_803144	ENSG00000104951
NP_803144	ENSG00000105429
NP_803144	ENSG00000106624
NP_803144	ENSG00000107816
NP_803144	ENSG00000108021
NP_803144	ENSG00000108854
NP_803144	ENSG00000110799
NP_803144	ENSG00000112584
NP_803144	ENSG00000113595
NP_803144	ENSG00000113916
NP_803144	ENSG00000114030
NP_803144	ENSG00000114520
NP_803144	ENSG00000115380
NP_803144	ENSG00000115414
NP_803144	ENSG00000116580
NP_803144	ENSG00000116962
NP_803144	ENSG00000117155
NP_803144	ENSG00000117245
NP_803144	ENSG00000117569
NP_803144	ENSG00000118523
NP_803144	ENSG00000119725
NP_803144	ENSG00000119906
NP_803144	ENSG00000121774
NP_803144	ENSG00000122778
NP_803144	ENSG00000123989
NP_803144	ENSG00000126457
NP_803144	ENSG00000126756
NP_803144	ENSG00000126759
NP_803144	ENSG00000126804
NP_803144	ENSG00000127666
NP_803144	ENSG00000129675
NP_803144	ENSG00000130287
NP_803144	ENSG00000130307
NP_803144	ENSG00000130363
NP_803144	ENSG00000130396
NP_803144	ENSG00000130695
NP_803144	ENSG00000130702
NP_803144	ENSG00000130813
NP_803144	ENSG00000131095
NP_803144	ENSG00000131467
NP_803144	ENSG00000131931
NP_803144	ENSG00000132254
NP_803144	ENSG00000132436
NP_803144	ENSG00000132470
NP_803144	ENSG00000132692
NP_803144	ENSG00000133131
NP_803144	ENSG00000133739
NP_803144	ENSG00000134909
NP_803144	ENSG00000135241
NP_803144	ENSG00000135249
NP_803144	ENSG00000136436
NP_803144	ENSG00000137218
NP_803144	ENSG00000139620
NP_803144	ENSG00000140092
NP_803144	ENSG00000140632
NP_803144	ENSG00000140682
NP_803144	ENSG00000142449
NP_803144	ENSG00000142552
NP_803144	ENSG00000142698
NP_803144	ENSG00000143126
NP_803144	ENSG00000143164
NP_803144	ENSG00000143437
NP_803144	ENSG00000143466
NP_803144	ENSG00000145147
NP_803144	ENSG00000147133
NP_803144	ENSG00000147905
NP_803144	ENSG00000148400
NP_803144	ENSG00000149131
NP_803144	ENSG00000152268
NP_803144	ENSG00000153066
NP_803144	ENSG00000154358
NP_803144	ENSG00000155093
NP_803144	ENSG00000160199
NP_803144	ENSG00000160688
NP_803144	ENSG00000162373
NP_803144	ENSG00000162645
NP_803144	ENSG00000162702
NP_803144	ENSG00000163110
NP_803144	ENSG00000163374
NP_803144	ENSG00000163520
NP_803144	ENSG00000163611
NP_803144	ENSG00000163885
NP_803144	ENSG00000165124
NP_803144	ENSG00000165973
NP_803144	ENSG00000166147
NP_803144	ENSG00000166484
NP_803144	ENSG00000166813
NP_803144	ENSG00000166949
NP_803144	ENSG00000167088
NP_803144	ENSG00000167202
NP_803144	ENSG00000167711
NP_803144	ENSG00000167996
NP_803144	ENSG00000168610
NP_803144	ENSG00000169592
NP_803144	ENSG00000169933
NP_803144	ENSG00000171129
NP_803144	ENSG00000171298
NP_803144	ENSG00000171456
NP_803144	ENSG00000172037
NP_803144	ENSG00000172354
NP_803144	ENSG00000172638
NP_803144	ENSG00000172725
NP_803144	ENSG00000173933
NP_803144	ENSG00000174306
NP_803144	ENSG00000175084
NP_803144	ENSG00000175727
NP_803144	ENSG00000176978
NP_803144	ENSG00000177030
NP_803144	ENSG00000177606
NP_803144	ENSG00000178104
NP_803144	ENSG00000179222
NP_803144	ENSG00000180376
NP_803144	ENSG00000182511
NP_803144	ENSG00000183735
NP_803144	ENSG00000184347
NP_803144	ENSG00000184613
NP_803144	ENSG00000184708
NP_803144	ENSG00000184916
NP_803144	ENSG00000185813
NP_803144	ENSG00000186522
NP_803144	ENSG00000187122
NP_803144	ENSG00000187231
NP_803144	ENSG00000187742
NP_803144	ENSG00000196104
NP_803144	ENSG00000196155
NP_803144	ENSG00000196470
NP_803144	ENSG00000197019
NP_803144	ENSG00000198728
NP_803144	ENSG00000198853
NP_803144	ENSG00000198945
NP_803144	ENSG00000204261
NP_803144	ENSG00000204264
NP_803144	ENSG00000204435
NP_803144	ENSG00000204536
NP_803144	ENSG00000204713
NP_803144	ENSG00000206234
NP_803144	ENSG00000206298
NP_803144	ENSG00000206560
NP_803170	ENSG00000008513
NP_803170	ENSG00000109072
NP_803170	ENSG00000119396
NP_803170	ENSG00000123349
NP_803170	ENSG00000126773
NP_803170	ENSG00000129255
NP_803170	ENSG00000135744
NP_803170	ENSG00000143256
NP_803170	ENSG00000149131
NP_803170	ENSG00000160862
NP_803170	ENSG00000164733
NP_803170	ENSG00000167766
NP_803170	ENSG00000174992
NP_828851	ENSG00000130234
NP_828851	ENSG00000175390
NP_828852	ENSG00000105974
NP_828854	ENSG00000171552
NP_828855	ENSG00000104365
NP_828857	ENSG00000104969
NP_828857	ENSG00000129473
NP_828857	ENSG00000140379
NP_828857	ENSG00000143384
NP_828857	ENSG00000171552
NP_828857	ENSG00000171791
NP_828858	ENSG00000103275
NP_828858	ENSG00000116030
NP_828858	ENSG00000135486
NP_828858	ENSG00000196262
NP_828863	ENSG00000136888
NP_828868	ENSG00000073756
NP_828868	ENSG00000145741
NP_828868	ENSG00000169136
NP_828868	ENSG00000198868
NP_938272	ENSG00000150782
NP_941977	ENSG00000033800
NP_941977	ENSG00000064393
NP_941977	ENSG00000078043
NP_941977	ENSG00000103275
NP_941977	ENSG00000111802
NP_941977	ENSG00000170004
NP_941984	ENSG00000116030
NP_941984	ENSG00000204209
NP_941987	ENSG00000131323
NP_942125	ENSG00000116030
NP_942556	ENSG00000010017
NP_942556	ENSG00000033800
NP_942556	ENSG00000064393
NP_942556	ENSG00000078043
NP_942556	ENSG00000103275
NP_942556	ENSG00000111802
NP_942556	ENSG00000170004
NP_950237	ENSG00000157601
NP_955583	ENSG00000140575
NP_955583	ENSG00000145703
NP_955588	ENSG00000164078
NP_955616	ENSG00000132155
NP_955617	ENSG00000074319
NP_955617	ENSG00000085117
NP_955617	ENSG00000110651
NP_955617	ENSG00000123124
NP_955621	ENSG00000072958
NP_955621	ENSG00000161203
NP_955622	ENSG00000074319
NP_957909	ENSG00000128052
YP_001129358	ENSG00000134352
YP_001129367	ENSG00000164615
YP_001129368	ENSG00000171791
YP_001129401	ENSG00000185507
YP_001129411	ENSG00000005339
YP_001129411	ENSG00000126456
YP_001129411	ENSG00000130288
YP_001129411	ENSG00000185507
YP_001129429	ENSG00000073009
YP_001129429	ENSG00000127191
YP_001129430	ENSG00000181163
YP_001129431	ENSG00000076248
YP_001129431	ENSG00000100644
YP_001129431	ENSG00000151725
YP_001129431	ENSG00000163563
YP_001129435	ENSG00000143575
YP_001129436	ENSG00000049759
YP_001129436	ENSG00000069869
YP_001129436	ENSG00000078747
YP_001129436	ENSG00000147507
YP_001129436	ENSG00000165025
YP_001129436	ENSG00000198373
YP_001129439	ENSG00000110324
YP_001129441	ENSG00000015171
YP_001129441	ENSG00000062650
YP_001129441	ENSG00000064703
YP_001129441	ENSG00000099956
YP_001129442	ENSG00000100290
YP_001129442	ENSG00000105404
YP_001129442	ENSG00000143575
YP_001129463	ENSG00000168214
YP_001129464	ENSG00000168214
YP_001129465	ENSG00000064703
YP_001129465	ENSG00000076382
YP_001129465	ENSG00000103423
YP_001129465	ENSG00000116030
YP_001129465	ENSG00000132604
YP_001129465	ENSG00000135249
YP_001129465	ENSG00000135272
YP_001129465	ENSG00000151849
YP_001129465	ENSG00000156735
YP_001129465	ENSG00000157110
YP_001129465	ENSG00000159692
YP_001129465	ENSG00000160310
YP_001129465	ENSG00000168214
YP_001129465	ENSG00000184900
YP_001129465	ENSG00000187514
YP_001129467	ENSG00000204628
YP_001129471	ENSG00000115942
YP_001129471	ENSG00000117395
YP_001129471	ENSG00000132604
YP_001129471	ENSG00000135679
YP_001129471	ENSG00000136450
YP_001129471	ENSG00000182481
YP_001129471	ENSG00000187555
YP_001129506	ENSG00000168214
YP_001129510	ENSG00000030582
YP_001129510	ENSG00000135272
YP_001129510	ENSG00000148400
YP_001129510	ENSG00000188313
YP_001129510	ENSG00000204301
YP_001129515	ENSG00000056558
YP_001129515	ENSG00000105397
YP_001129515	ENSG00000105404
YP_001129515	ENSG00000131323
YP_001249272	ENSG00000115267
YP_001331029	ENSG00000115267
YP_009031	ENSG00000114030
YP_052960	ENSG00000069869
YP_052960	ENSG00000074319
YP_052960	ENSG00000078747
YP_052960	ENSG00000123124
YP_053050	ENSG00000112592
YP_081473	ENSG00000175104
YP_081496	ENSG00000087088
YP_081552	ENSG00000110324
YP_081562	ENSG00000140464
YP_081596	ENSG00000044574
YP_081596	ENSG00000117242
YP_081596	ENSG00000118705
YP_081596	ENSG00000127022
YP_081596	ENSG00000136986
YP_081596	ENSG00000163902
YP_138513	ENSG00000115267
YP_138513	ENSG00000167986
YP_138513	ENSG00000170581
YP_142351	ENSG00000050165
YP_142351	ENSG00000088986
YP_142351	ENSG00000198832
YP_232910	ENSG00000073009
YP_232910	ENSG00000104365
YP_232910	ENSG00000107566
YP_232910	ENSG00000136560
YP_232910	ENSG00000143466
YP_232910	ENSG00000183735
YP_232916	ENSG00000055332
YP_232922	ENSG00000030110
YP_232922	ENSG00000153094
YP_232941	ENSG00000055332
YP_232941	ENSG00000116030
YP_232941	ENSG00000198242
YP_233041	ENSG00000126214
YP_233054	ENSG00000127666
YP_233054	ENSG00000134970
YP_233054	ENSG00000136869
YP_233054	ENSG00000150455
YP_233054	ENSG00000172936
YP_233060	ENSG00000134070
YP_233060	ENSG00000175104
YP_308845	ENSG00000070756
YP_308846	ENSG00000087302
YP_338253	ENSG00000115414
YP_338253	ENSG00000196878
YP_338254	ENSG00000114867
YP_355333	ENSG00000044574
YP_355333	ENSG00000054983
YP_355333	ENSG00000055955
YP_355333	ENSG00000091583
YP_355333	ENSG00000092051
YP_355333	ENSG00000100219
YP_355333	ENSG00000109971
YP_355333	ENSG00000132386
YP_355333	ENSG00000165704
YP_355333	ENSG00000171564
YP_355333	ENSG00000196531
YP_355333	ENSG00000204539
YP_355333	ENSG00000205542
YP_355334	ENSG00000100097
YP_355334	ENSG00000118271
YP_355334	ENSG00000125148
YP_355334	ENSG00000131143
YP_355334	ENSG00000136872
YP_355334	ENSG00000143153
YP_355334	ENSG00000163631
YP_355334	ENSG00000186529
YP_355334	ENSG00000198712
YP_355335	ENSG00000002726
YP_355335	ENSG00000103423
YP_355335	ENSG00000108424
YP_355335	ENSG00000132002
YP_355335	ENSG00000182481
YP_401636	ENSG00000100567
YP_401636	ENSG00000143575
YP_401636	ENSG00000147889
YP_401636	ENSG00000173153
YP_401644	ENSG00000168214
YP_401644	ENSG00000170312
YP_401646	ENSG00000028116
YP_401646	ENSG00000030582
YP_401646	ENSG00000056558
YP_401646	ENSG00000072110
YP_401646	ENSG00000090006
YP_401646	ENSG00000110799
YP_401646	ENSG00000115414
YP_401647	ENSG00000009790
YP_401647	ENSG00000019169
YP_401647	ENSG00000030582
YP_401647	ENSG00000050165
YP_401647	ENSG00000051128
YP_401647	ENSG00000072110
YP_401647	ENSG00000090006
YP_401647	ENSG00000103275
YP_401647	ENSG00000104805
YP_401647	ENSG00000115380
YP_401647	ENSG00000140092
YP_401647	ENSG00000153066
YP_401647	ENSG00000157110
YP_401647	ENSG00000163520
YP_401647	ENSG00000171045
YP_401647	ENSG00000172037
YP_401647	ENSG00000172638
YP_401647	ENSG00000172889
YP_401647	ENSG00000177303
YP_401647	ENSG00000188313
YP_401652	ENSG00000013441
YP_401652	ENSG00000019582
YP_401652	ENSG00000030582
YP_401652	ENSG00000070081
YP_401652	ENSG00000090661
YP_401652	ENSG00000100316
YP_401652	ENSG00000111640
YP_401652	ENSG00000138433
YP_401652	ENSG00000188170
YP_401653	ENSG00000100567
YP_401653	ENSG00000197019
YP_401656	ENSG00000067225
YP_401656	ENSG00000072110
YP_401656	ENSG00000133872
YP_401656	ENSG00000197019
YP_401659	ENSG00000179837
YP_401662	ENSG00000109320
YP_401665	ENSG00000051128
YP_401667	ENSG00000051128
YP_401668	ENSG00000030582
YP_401669	ENSG00000080824
YP_401669	ENSG00000100567
YP_401669	ENSG00000102125
YP_401669	ENSG00000106546
YP_401669	ENSG00000123358
YP_401669	ENSG00000145386
YP_401669	ENSG00000150753
YP_401669	ENSG00000168214
YP_401669	ENSG00000174444
YP_401669	ENSG00000198276
YP_401670	ENSG00000072110
YP_401670	ENSG00000097033
YP_401670	ENSG00000100567
YP_401670	ENSG00000130402
YP_401670	ENSG00000145386
YP_401670	ENSG00000159840
YP_401670	ENSG00000168214
YP_401671	ENSG00000011052
YP_401671	ENSG00000100567
YP_401671	ENSG00000105173
YP_401671	ENSG00000110092
YP_401671	ENSG00000110799
YP_401671	ENSG00000116030
YP_401671	ENSG00000116478
YP_401671	ENSG00000140092
YP_401671	ENSG00000145386
YP_401671	ENSG00000168214
YP_401671	ENSG00000184900
YP_401671	ENSG00000211446
YP_401672	ENSG00000030582
YP_401673	ENSG00000131759
YP_401673	ENSG00000165675
YP_401673	ENSG00000173039
YP_401673	ENSG00000198932
YP_401674	ENSG00000033800
YP_401674	ENSG00000078043
YP_401674	ENSG00000103275
YP_401675	ENSG00000074527
YP_401675	ENSG00000097033
YP_401675	ENSG00000102699
YP_401675	ENSG00000107816
YP_401675	ENSG00000114520
YP_401675	ENSG00000115380
YP_401675	ENSG00000127191
YP_401675	ENSG00000140092
YP_401675	ENSG00000175287
YP_401675	ENSG00000188313
YP_401675	ENSG00000211446
YP_401677	ENSG00000015171
YP_401677	ENSG00000073754
YP_401677	ENSG00000074319
YP_401677	ENSG00000075142
YP_401677	ENSG00000088986
YP_401677	ENSG00000095585
YP_401677	ENSG00000097033
YP_401677	ENSG00000100151
YP_401677	ENSG00000100567
YP_401677	ENSG00000104964
YP_401677	ENSG00000107854
YP_401677	ENSG00000108561
YP_401677	ENSG00000112559
YP_401677	ENSG00000114030
YP_401677	ENSG00000114115
YP_401677	ENSG00000115271
YP_401677	ENSG00000117335
YP_401677	ENSG00000122565
YP_401677	ENSG00000126337
YP_401677	ENSG00000136144
YP_401677	ENSG00000140092
YP_401677	ENSG00000172638
YP_401677	ENSG00000173273
YP_401677	ENSG00000182481
YP_401677	ENSG00000197948
YP_401678	ENSG00000051128
YP_401683	ENSG00000074964
YP_401683	ENSG00000100151
YP_401684	ENSG00000070501
[truncated: 101 more rows]
