# Supplementary material for: When the human viral infectome and diseasome networks collide: towards a systems biology platform for the aetiology of human diseases
Source: BMC Syst Biol. 2011 Jan 21;5:13. doi: 10.1186/1752-0509-5-13 (PMC3037315; doi:10.1186/1752-0509-5-13)
Supplement: Additional file 3 — Human protein-protein interactions (HPIN). The full and high-quality datasets of respectively 70,874 human and 36,144 human protein-protein interactions (HPIN). [file 1752-0509-5-13-S3.XLS]

## Sheet: FULL
STable 2: the full dataset of 70,874 human protein-protein interactions.
Ensembl Gene Acc #	Ensembl Gene Acc #
ENSG00000000938	ENSG00000000938
ENSG00000001626	ENSG00000001626
ENSG00000002016	ENSG00000002016
ENSG00000002822	ENSG00000002822
ENSG00000003147	ENSG00000003147
ENSG00000003400	ENSG00000003400
ENSG00000003402	ENSG00000003400
ENSG00000003402	ENSG00000003402
ENSG00000004478	ENSG00000004478
ENSG00000004700	ENSG00000004700
ENSG00000004799	ENSG00000004799
ENSG00000004939	ENSG00000004939
ENSG00000004975	ENSG00000004975
ENSG00000005007	ENSG00000005007
ENSG00000005020	ENSG00000005020
ENSG00000005075	ENSG00000003756
ENSG00000005249	ENSG00000002834
ENSG00000005249	ENSG00000005249
ENSG00000005339	ENSG00000005073
ENSG00000005339	ENSG00000005339
ENSG00000005381	ENSG00000005022
ENSG00000005381	ENSG00000005381
ENSG00000005844	ENSG00000005844
ENSG00000005882	ENSG00000005882
ENSG00000005884	ENSG00000005884
ENSG00000005961	ENSG00000005961
ENSG00000006062	ENSG00000006062
ENSG00000006075	ENSG00000006075
ENSG00000006194	ENSG00000004975
ENSG00000006210	ENSG00000006210
ENSG00000006432	ENSG00000006432
ENSG00000006451	ENSG00000006451
ENSG00000006611	ENSG00000006611
ENSG00000006638	ENSG00000006638
ENSG00000007168	ENSG00000007168
ENSG00000007171	ENSG00000007171
ENSG00000008056	ENSG00000008056
ENSG00000008130	ENSG00000008130
ENSG00000008294	ENSG00000008294
ENSG00000008394	ENSG00000008394
ENSG00000008441	ENSG00000008441
ENSG00000008735	ENSG00000008735
ENSG00000008988	ENSG00000006062
ENSG00000009335	ENSG00000009335
ENSG00000009694	ENSG00000009694
ENSG00000009724	ENSG00000009724
ENSG00000010017	ENSG00000005844
ENSG00000010017	ENSG00000010017
ENSG00000010256	ENSG00000010256
ENSG00000010278	ENSG00000004468
ENSG00000010278	ENSG00000005884
ENSG00000010438	ENSG00000003436
ENSG00000010610	ENSG00000004468
ENSG00000010610	ENSG00000007264
ENSG00000010610	ENSG00000010610
ENSG00000010671	ENSG00000005700
ENSG00000010671	ENSG00000010671
ENSG00000010704	ENSG00000010704
ENSG00000010803	ENSG00000010803
ENSG00000010810	ENSG00000004777
ENSG00000010810	ENSG00000005020
ENSG00000010810	ENSG00000007312
ENSG00000010810	ENSG00000010810
ENSG00000011009	ENSG00000010803
ENSG00000011052	ENSG00000004455
ENSG00000011052	ENSG00000006638
ENSG00000011052	ENSG00000011052
ENSG00000011243	ENSG00000011243
ENSG00000011275	ENSG00000011275
ENSG00000011304	ENSG00000003756
ENSG00000011304	ENSG00000005075
ENSG00000011304	ENSG00000011304
ENSG00000011422	ENSG00000000938
ENSG00000011422	ENSG00000010810
ENSG00000011485	ENSG00000004897
ENSG00000011485	ENSG00000011485
ENSG00000011600	ENSG00000011600
ENSG00000012048	ENSG00000001167
ENSG00000012048	ENSG00000005339
ENSG00000012048	ENSG00000012048
ENSG00000012124	ENSG00000012124
ENSG00000012171	ENSG00000012171
ENSG00000012822	ENSG00000008256
ENSG00000013275	ENSG00000013275
ENSG00000013441	ENSG00000013441
ENSG00000014257	ENSG00000014257
ENSG00000014641	ENSG00000014641
ENSG00000015285	ENSG00000000938
ENSG00000015285	ENSG00000010671
ENSG00000015285	ENSG00000010810
ENSG00000015285	ENSG00000015285
ENSG00000015413	ENSG00000015413
ENSG00000015475	ENSG00000003400
ENSG00000015475	ENSG00000014216
ENSG00000015475	ENSG00000015475
ENSG00000016402	ENSG00000016402
ENSG00000016490	ENSG00000001626
ENSG00000017427	ENSG00000017427
ENSG00000017797	ENSG00000006451
ENSG00000018236	ENSG00000010810
ENSG00000018236	ENSG00000018236
ENSG00000018408	ENSG00000007866
ENSG00000019505	ENSG00000019505
ENSG00000019582	ENSG00000019582
ENSG00000019991	ENSG00000019991
ENSG00000020426	ENSG00000005075
ENSG00000020426	ENSG00000012048
ENSG00000020426	ENSG00000012061
ENSG00000020922	ENSG00000012048
ENSG00000023191	ENSG00000023191
ENSG00000023445	ENSG00000023445
ENSG00000023516	ENSG00000005249
ENSG00000023734	ENSG00000011052
ENSG00000023734	ENSG00000023734
ENSG00000023902	ENSG00000023902
ENSG00000024422	ENSG00000024422
ENSG00000025708	ENSG00000025708
ENSG00000025796	ENSG00000008952
ENSG00000025800	ENSG00000012048
ENSG00000026025	ENSG00000007001
ENSG00000026025	ENSG00000008056
ENSG00000026025	ENSG00000008710
ENSG00000026025	ENSG00000011052
ENSG00000026025	ENSG00000014216
ENSG00000026025	ENSG00000026025
ENSG00000026103	ENSG00000003400
ENSG00000026103	ENSG00000010671
ENSG00000026103	ENSG00000010810
ENSG00000026103	ENSG00000026103
ENSG00000026508	ENSG00000007908
ENSG00000026508	ENSG00000010610
ENSG00000026508	ENSG00000010810
ENSG00000026508	ENSG00000019582
ENSG00000026508	ENSG00000026508
ENSG00000026751	ENSG00000026751
ENSG00000027075	ENSG00000010810
ENSG00000027075	ENSG00000027075
ENSG00000027697	ENSG00000027697
ENSG00000028137	ENSG00000005022
ENSG00000028137	ENSG00000026025
ENSG00000028137	ENSG00000028137
ENSG00000028203	ENSG00000028203
ENSG00000028277	ENSG00000020426
ENSG00000028277	ENSG00000028277
ENSG00000028528	ENSG00000028528
ENSG00000028839	ENSG00000028839
ENSG00000029534	ENSG00000004939
ENSG00000029534	ENSG00000026508
ENSG00000029639	ENSG00000029639
ENSG00000029725	ENSG00000029725
ENSG00000030110	ENSG00000005810
ENSG00000030110	ENSG00000015475
ENSG00000030110	ENSG00000030110
ENSG00000030419	ENSG00000030419
ENSG00000030582	ENSG00000001626
ENSG00000031823	ENSG00000031823
ENSG00000032389	ENSG00000032389
ENSG00000033122	ENSG00000033122
ENSG00000033327	ENSG00000007968
ENSG00000033800	ENSG00000005339
ENSG00000033800	ENSG00000033800
ENSG00000033867	ENSG00000001626
ENSG00000034152	ENSG00000008735
ENSG00000034713	ENSG00000025800
ENSG00000034713	ENSG00000034713
ENSG00000034971	ENSG00000034971
ENSG00000035115	ENSG00000026025
ENSG00000035403	ENSG00000007908
ENSG00000035403	ENSG00000008018
ENSG00000035403	ENSG00000008710
ENSG00000035403	ENSG00000026025
ENSG00000035403	ENSG00000035403
ENSG00000035664	ENSG00000035664
ENSG00000035928	ENSG00000012048
ENSG00000035928	ENSG00000034971
ENSG00000035928	ENSG00000035928
ENSG00000036828	ENSG00000034677
ENSG00000036828	ENSG00000036828
ENSG00000037042	ENSG00000034677
ENSG00000037280	ENSG00000037280
ENSG00000037757	ENSG00000037757
ENSG00000038002	ENSG00000038002
ENSG00000038210	ENSG00000036828
ENSG00000038358	ENSG00000005007
ENSG00000038427	ENSG00000026508
ENSG00000038427	ENSG00000038427
ENSG00000039068	ENSG00000001626
ENSG00000039068	ENSG00000008710
ENSG00000039068	ENSG00000028203
ENSG00000039068	ENSG00000039068
ENSG00000039537	ENSG00000021852
ENSG00000039650	ENSG00000001497
ENSG00000039650	ENSG00000039650
ENSG00000040933	ENSG00000014216
ENSG00000041357	ENSG00000041357
ENSG00000041880	ENSG00000041880
ENSG00000041982	ENSG00000018236
ENSG00000042088	ENSG00000005156
ENSG00000042088	ENSG00000042088
ENSG00000042753	ENSG00000006125
ENSG00000042753	ENSG00000042753
ENSG00000042832	ENSG00000042832
ENSG00000043462	ENSG00000010810
ENSG00000043462	ENSG00000012124
ENSG00000043462	ENSG00000015285
ENSG00000044115	ENSG00000008710
ENSG00000044115	ENSG00000028203
ENSG00000044115	ENSG00000035403
ENSG00000044115	ENSG00000039068
ENSG00000044524	ENSG00000044524
ENSG00000044574	ENSG00000001626
ENSG00000044574	ENSG00000005022
ENSG00000044574	ENSG00000005381
ENSG00000044574	ENSG00000006062
ENSG00000044574	ENSG00000006118
ENSG00000044574	ENSG00000028137
ENSG00000044574	ENSG00000042832
ENSG00000047230	ENSG00000047230
ENSG00000047315	ENSG00000003756
ENSG00000047315	ENSG00000011304
ENSG00000047315	ENSG00000020426
ENSG00000047457	ENSG00000005381
ENSG00000047457	ENSG00000012223
ENSG00000047579	ENSG00000047579
ENSG00000047849	ENSG00000007047
ENSG00000047932	ENSG00000001626
ENSG00000047932	ENSG00000026025
ENSG00000047932	ENSG00000047932
ENSG00000048140	ENSG00000048140
ENSG00000048828	ENSG00000001626
ENSG00000049130	ENSG00000044090
ENSG00000049130	ENSG00000049130
ENSG00000049167	ENSG00000032514
ENSG00000049246	ENSG00000008405
ENSG00000049247	ENSG00000049247
ENSG00000049323	ENSG00000049323
ENSG00000049449	ENSG00000001626
ENSG00000049540	ENSG00000011465
ENSG00000049541	ENSG00000035928
ENSG00000049618	ENSG00000049618
ENSG00000049860	ENSG00000049860
ENSG00000050405	ENSG00000001626
ENSG00000050438	ENSG00000001626
ENSG00000050748	ENSG00000005302
ENSG00000050748	ENSG00000005483
ENSG00000050748	ENSG00000005700
ENSG00000050748	ENSG00000006704
ENSG00000050748	ENSG00000007384
ENSG00000050748	ENSG00000009307
ENSG00000050748	ENSG00000009954
ENSG00000050748	ENSG00000011426
ENSG00000050748	ENSG00000013810
ENSG00000050748	ENSG00000020256
ENSG00000050748	ENSG00000021574
ENSG00000050748	ENSG00000021762
ENSG00000050748	ENSG00000034063
ENSG00000050748	ENSG00000037474
ENSG00000050748	ENSG00000038358
ENSG00000050748	ENSG00000039319
ENSG00000050748	ENSG00000040341
ENSG00000050748	ENSG00000047849
ENSG00000050748	ENSG00000048649
ENSG00000050748	ENSG00000048707
ENSG00000050748	ENSG00000050748
ENSG00000050767	ENSG00000050767
ENSG00000050820	ENSG00000007968
ENSG00000050820	ENSG00000008710
ENSG00000050820	ENSG00000010810
ENSG00000050820	ENSG00000017373
ENSG00000050820	ENSG00000044574
ENSG00000051128	ENSG00000007372
ENSG00000051180	ENSG00000002016
ENSG00000051180	ENSG00000012048
ENSG00000051180	ENSG00000026025
ENSG00000051180	ENSG00000051180
ENSG00000051523	ENSG00000007952
ENSG00000052126	ENSG00000050748
ENSG00000052749	ENSG00000006062
ENSG00000053747	ENSG00000005884
ENSG00000053900	ENSG00000004897
ENSG00000054116	ENSG00000007255
ENSG00000055130	ENSG00000055130
ENSG00000055208	ENSG00000044574
ENSG00000055208	ENSG00000055208
ENSG00000055332	ENSG00000055208
ENSG00000055332	ENSG00000055332
ENSG00000055917	ENSG00000050748
ENSG00000055917	ENSG00000055917
ENSG00000056345	ENSG00000005961
ENSG00000056345	ENSG00000011454
ENSG00000056345	ENSG00000014216
ENSG00000056345	ENSG00000056345
ENSG00000056558	ENSG00000003400
ENSG00000056558	ENSG00000003402
ENSG00000056558	ENSG00000005022
ENSG00000056558	ENSG00000006062
ENSG00000056558	ENSG00000006327
ENSG00000056558	ENSG00000023445
ENSG00000056558	ENSG00000028137
ENSG00000056558	ENSG00000048462
ENSG00000056558	ENSG00000049249
ENSG00000056558	ENSG00000056558
ENSG00000056972	ENSG00000006062
ENSG00000056972	ENSG00000056558
ENSG00000056972	ENSG00000056972
ENSG00000057294	ENSG00000046604
ENSG00000057294	ENSG00000057294
ENSG00000057468	ENSG00000057468
ENSG00000057593	ENSG00000003436
ENSG00000057593	ENSG00000057593
ENSG00000057663	ENSG00000057608
ENSG00000057663	ENSG00000057663
ENSG00000058091	ENSG00000058091
ENSG00000058262	ENSG00000001626
ENSG00000058262	ENSG00000028137
ENSG00000058262	ENSG00000058262
ENSG00000058404	ENSG00000058404
ENSG00000058668	ENSG00000012124
ENSG00000059728	ENSG00000059728
ENSG00000060069	ENSG00000047315
ENSG00000060138	ENSG00000006062
ENSG00000060138	ENSG00000006451
ENSG00000060339	ENSG00000003400
ENSG00000060339	ENSG00000050748
ENSG00000060491	ENSG00000050748
ENSG00000060688	ENSG00000060688
ENSG00000061656	ENSG00000061656
ENSG00000061676	ENSG00000055163
ENSG00000061936	ENSG00000050748
ENSG00000061938	ENSG00000010810
ENSG00000061938	ENSG00000058335
ENSG00000061987	ENSG00000028137
ENSG00000062038	ENSG00000044115
ENSG00000062038	ENSG00000062038
ENSG00000062194	ENSG00000005339
ENSG00000062485	ENSG00000055208
ENSG00000062650	ENSG00000050748
ENSG00000062725	ENSG00000001167
ENSG00000062725	ENSG00000062725
ENSG00000062822	ENSG00000034713
ENSG00000062822	ENSG00000035928
ENSG00000063015	ENSG00000061938
ENSG00000063046	ENSG00000050748
ENSG00000063046	ENSG00000063046
ENSG00000063176	ENSG00000010810
ENSG00000063177	ENSG00000006062
ENSG00000063241	ENSG00000005882
ENSG00000063244	ENSG00000003756
ENSG00000063244	ENSG00000004975
ENSG00000063244	ENSG00000005075
ENSG00000063244	ENSG00000011304
ENSG00000063244	ENSG00000013441
ENSG00000063244	ENSG00000035403
ENSG00000063244	ENSG00000047315
ENSG00000063244	ENSG00000063244
ENSG00000063245	ENSG00000050748
ENSG00000063322	ENSG00000005075
ENSG00000063322	ENSG00000008838
ENSG00000063322	ENSG00000011304
ENSG00000063322	ENSG00000042429
ENSG00000063322	ENSG00000047315
ENSG00000063322	ENSG00000063322
ENSG00000063438	ENSG00000001626
ENSG00000063438	ENSG00000026103
ENSG00000063438	ENSG00000051620
ENSG00000063438	ENSG00000063438
ENSG00000063854	ENSG00000034971
ENSG00000063978	ENSG00000063515
ENSG00000063978	ENSG00000063978
ENSG00000064012	ENSG00000003400
ENSG00000064012	ENSG00000003402
ENSG00000064012	ENSG00000006062
ENSG00000064012	ENSG00000008128
ENSG00000064012	ENSG00000010810
ENSG00000064012	ENSG00000012504
ENSG00000064012	ENSG00000015475
ENSG00000064012	ENSG00000017797
ENSG00000064012	ENSG00000026025
ENSG00000064012	ENSG00000026103
ENSG00000064012	ENSG00000033800
ENSG00000064012	ENSG00000039068
ENSG00000064012	ENSG00000055332
ENSG00000064012	ENSG00000056558
ENSG00000064012	ENSG00000062038
ENSG00000064012	ENSG00000064012
ENSG00000064102	ENSG00000050748
ENSG00000064300	ENSG00000040608
ENSG00000064393	ENSG00000005339
ENSG00000064393	ENSG00000007372
ENSG00000064393	ENSG00000010017
ENSG00000064393	ENSG00000064393
ENSG00000064489	ENSG00000064489
ENSG00000064490	ENSG00000064490
ENSG00000064547	ENSG00000001626
ENSG00000064601	ENSG00000005893
ENSG00000064601	ENSG00000064601
ENSG00000064651	ENSG00000064651
ENSG00000064692	ENSG00000034677
ENSG00000064703	ENSG00000039650
ENSG00000064703	ENSG00000063322
ENSG00000064787	ENSG00000064787
ENSG00000064835	ENSG00000005339
ENSG00000064961	ENSG00000026025
ENSG00000064995	ENSG00000005075
ENSG00000064995	ENSG00000020426
ENSG00000064995	ENSG00000047315
ENSG00000064995	ENSG00000064313
ENSG00000065000	ENSG00000006715
ENSG00000065029	ENSG00000033800
ENSG00000065054	ENSG00000001626
ENSG00000065054	ENSG00000018408
ENSG00000065054	ENSG00000064547
ENSG00000065057	ENSG00000065057
ENSG00000065135	ENSG00000060656
ENSG00000065135	ENSG00000065135
ENSG00000065150	ENSG00000047579
ENSG00000065154	ENSG00000065154
ENSG00000065243	ENSG00000065243
ENSG00000065308	ENSG00000005339
ENSG00000065308	ENSG00000065308
ENSG00000065361	ENSG00000047365
ENSG00000065361	ENSG00000059122
ENSG00000065361	ENSG00000061938
ENSG00000065361	ENSG00000064666
ENSG00000065361	ENSG00000065361
ENSG00000065371	ENSG00000064199
ENSG00000065371	ENSG00000065371
ENSG00000065427	ENSG00000007168
ENSG00000065559	ENSG00000003402
ENSG00000065559	ENSG00000006062
ENSG00000065559	ENSG00000008294
ENSG00000065559	ENSG00000050748
ENSG00000065559	ENSG00000065559
ENSG00000065609	ENSG00000006125
ENSG00000065618	ENSG00000065618
ENSG00000065665	ENSG00000001626
ENSG00000065675	ENSG00000010671
ENSG00000065675	ENSG00000010810
ENSG00000065675	ENSG00000065675
ENSG00000065717	ENSG00000057657
ENSG00000065923	ENSG00000065923
ENSG00000065978	ENSG00000003756
ENSG00000065978	ENSG00000005075
ENSG00000065978	ENSG00000006062
ENSG00000065978	ENSG00000011304
ENSG00000065978	ENSG00000013364
ENSG00000065978	ENSG00000047315
ENSG00000065978	ENSG00000055130
ENSG00000065978	ENSG00000063244
ENSG00000065978	ENSG00000065978
ENSG00000065989	ENSG00000065989
ENSG00000066027	ENSG00000055332
ENSG00000066044	ENSG00000066044
ENSG00000066056	ENSG00000066056
ENSG00000066117	ENSG00000009954
ENSG00000066136	ENSG00000001167
ENSG00000066230	ENSG00000065054
ENSG00000066230	ENSG00000066230
ENSG00000066294	ENSG00000066294
ENSG00000066322	ENSG00000066322
ENSG00000066336	ENSG00000005339
ENSG00000066455	ENSG00000066455
ENSG00000066468	ENSG00000066468
ENSG00000066926	ENSG00000066926
ENSG00000067057	ENSG00000028137
ENSG00000067057	ENSG00000034713
ENSG00000067066	ENSG00000013441
ENSG00000067066	ENSG00000064393
ENSG00000067082	ENSG00000014138
ENSG00000067141	ENSG00000065320
ENSG00000067177	ENSG00000067177
ENSG00000067182	ENSG00000003400
ENSG00000067182	ENSG00000005022
ENSG00000067182	ENSG00000017797
ENSG00000067182	ENSG00000034971
ENSG00000067182	ENSG00000035681
ENSG00000067182	ENSG00000044574
ENSG00000067182	ENSG00000056558
ENSG00000067182	ENSG00000058262
ENSG00000067182	ENSG00000061987
ENSG00000067182	ENSG00000067182
ENSG00000067225	ENSG00000067225
ENSG00000067369	ENSG00000012048
ENSG00000067369	ENSG00000067369
ENSG00000067560	ENSG00000004975
ENSG00000067560	ENSG00000023892
ENSG00000067560	ENSG00000038102
ENSG00000067560	ENSG00000038382
ENSG00000067560	ENSG00000050327
ENSG00000067560	ENSG00000058272
ENSG00000067560	ENSG00000058335
ENSG00000067560	ENSG00000065243
ENSG00000067560	ENSG00000067560
ENSG00000067606	ENSG00000010671
ENSG00000067606	ENSG00000010810
ENSG00000067606	ENSG00000064012
ENSG00000067606	ENSG00000067560
ENSG00000067606	ENSG00000067606
ENSG00000067715	ENSG00000067715
ENSG00000067900	ENSG00000001626
ENSG00000067900	ENSG00000026025
ENSG00000067900	ENSG00000047579
ENSG00000067900	ENSG00000058272
ENSG00000067900	ENSG00000067560
ENSG00000067900	ENSG00000067900
ENSG00000067955	ENSG00000020633
ENSG00000067955	ENSG00000067955
ENSG00000068024	ENSG00000009413
ENSG00000068024	ENSG00000020633
ENSG00000068024	ENSG00000048052
ENSG00000068024	ENSG00000064490
ENSG00000068024	ENSG00000068024
ENSG00000068028	ENSG00000058668
ENSG00000068028	ENSG00000067182
ENSG00000068028	ENSG00000068028
ENSG00000068078	ENSG00000014138
ENSG00000068078	ENSG00000068078
ENSG00000068097	ENSG00000028137
ENSG00000068305	ENSG00000048052
ENSG00000068305	ENSG00000050748
ENSG00000068305	ENSG00000068024
ENSG00000068305	ENSG00000068305
ENSG00000068308	ENSG00000050748
ENSG00000068323	ENSG00000068323
ENSG00000068400	ENSG00000068400
ENSG00000068438	ENSG00000008018
ENSG00000068438	ENSG00000023909
ENSG00000068438	ENSG00000031698
ENSG00000068438	ENSG00000047644
ENSG00000068438	ENSG00000068438
ENSG00000068654	ENSG00000020426
ENSG00000068793	ENSG00000068793
ENSG00000068831	ENSG00000009307
ENSG00000068903	ENSG00000031698
ENSG00000068903	ENSG00000050748
ENSG00000068903	ENSG00000068903
ENSG00000068912	ENSG00000067182
ENSG00000068976	ENSG00000068976
ENSG00000069248	ENSG00000030066
ENSG00000069329	ENSG00000028528
ENSG00000069329	ENSG00000034713
ENSG00000069345	ENSG00000001626
ENSG00000069399	ENSG00000005339
ENSG00000069399	ENSG00000010810
ENSG00000069424	ENSG00000010610
ENSG00000069535	ENSG00000069535
ENSG00000069667	ENSG00000011052
ENSG00000069667	ENSG00000048540
ENSG00000069667	ENSG00000069667
ENSG00000069696	ENSG00000022355
ENSG00000069702	ENSG00000069702
ENSG00000069869	ENSG00000069869
ENSG00000069956	ENSG00000069956
ENSG00000069966	ENSG00000059915
ENSG00000070018	ENSG00000070018
ENSG00000070061	ENSG00000006062
ENSG00000070061	ENSG00000070061
ENSG00000070087	ENSG00000008056
ENSG00000070087	ENSG00000011422
ENSG00000070087	ENSG00000013573
ENSG00000070087	ENSG00000067900
ENSG00000070087	ENSG00000070087
ENSG00000070182	ENSG00000050748
ENSG00000070190	ENSG00000010671
ENSG00000070190	ENSG00000065361
ENSG00000070193	ENSG00000066468
ENSG00000070366	ENSG00000005007
ENSG00000070371	ENSG00000001626
ENSG00000070371	ENSG00000067182
ENSG00000070444	ENSG00000070444
ENSG00000070501	ENSG00000005156
ENSG00000070748	ENSG00000067606
ENSG00000070756	ENSG00000006062
ENSG00000070756	ENSG00000008988
ENSG00000070756	ENSG00000009307
ENSG00000070756	ENSG00000063046
ENSG00000070756	ENSG00000070756
ENSG00000070770	ENSG00000001626
ENSG00000070770	ENSG00000003436
ENSG00000070770	ENSG00000003756
ENSG00000070770	ENSG00000004478
ENSG00000070770	ENSG00000004487
ENSG00000070770	ENSG00000005339
ENSG00000070770	ENSG00000005436
ENSG00000070770	ENSG00000005889
ENSG00000070770	ENSG00000006712
ENSG00000070770	ENSG00000008294
ENSG00000070770	ENSG00000008952
ENSG00000070770	ENSG00000009954
ENSG00000070770	ENSG00000011052
ENSG00000070770	ENSG00000011260
ENSG00000070770	ENSG00000015285
ENSG00000070770	ENSG00000015475
ENSG00000070770	ENSG00000015479
ENSG00000070770	ENSG00000019582
ENSG00000070770	ENSG00000020922
ENSG00000070770	ENSG00000029363
ENSG00000070770	ENSG00000031823
ENSG00000070770	ENSG00000032219
ENSG00000070770	ENSG00000033800
ENSG00000070770	ENSG00000035664
ENSG00000070770	ENSG00000035928
ENSG00000070770	ENSG00000036448
ENSG00000070770	ENSG00000038382
ENSG00000070770	ENSG00000039068
ENSG00000070770	ENSG00000039560
ENSG00000070770	ENSG00000044115
ENSG00000070770	ENSG00000047410
ENSG00000070770	ENSG00000047849
ENSG00000070770	ENSG00000048649
ENSG00000070770	ENSG00000053900
ENSG00000070770	ENSG00000054267
ENSG00000070770	ENSG00000054654
ENSG00000070770	ENSG00000058056
ENSG00000070770	ENSG00000058272
ENSG00000070770	ENSG00000058729
ENSG00000070770	ENSG00000060069
ENSG00000070770	ENSG00000060237
ENSG00000070770	ENSG00000061936
ENSG00000070770	ENSG00000062650
ENSG00000070770	ENSG00000063046
ENSG00000070770	ENSG00000063244
ENSG00000070770	ENSG00000063978
ENSG00000070770	ENSG00000064313
ENSG00000070770	ENSG00000065000
ENSG00000070770	ENSG00000065970
ENSG00000070770	ENSG00000066044
ENSG00000070770	ENSG00000066654
ENSG00000070770	ENSG00000067066
ENSG00000070770	ENSG00000067369
ENSG00000070770	ENSG00000067646
ENSG00000070770	ENSG00000068308
ENSG00000070770	ENSG00000068394
ENSG00000070770	ENSG00000068400
ENSG00000070770	ENSG00000068745
ENSG00000070770	ENSG00000068781
ENSG00000070770	ENSG00000069482
ENSG00000070770	ENSG00000069956
ENSG00000070770	ENSG00000070371
ENSG00000070785	ENSG00000070785
ENSG00000070808	ENSG00000033122
ENSG00000070808	ENSG00000035664
ENSG00000070808	ENSG00000070748
ENSG00000070808	ENSG00000070808
ENSG00000070814	ENSG00000070770
ENSG00000070831	ENSG00000007047
ENSG00000070831	ENSG00000015285
ENSG00000070831	ENSG00000023892
ENSG00000070831	ENSG00000031081
ENSG00000070831	ENSG00000055332
ENSG00000070831	ENSG00000061938
ENSG00000070831	ENSG00000066933
ENSG00000070831	ENSG00000067606
ENSG00000070831	ENSG00000070831
ENSG00000070886	ENSG00000010810
ENSG00000070886	ENSG00000070886
ENSG00000070950	ENSG00000070950
ENSG00000070961	ENSG00000050748
ENSG00000070961	ENSG00000070770
ENSG00000071051	ENSG00000008300
ENSG00000071051	ENSG00000065243
ENSG00000071051	ENSG00000065361
ENSG00000071054	ENSG00000050748
ENSG00000071054	ENSG00000064012
ENSG00000071054	ENSG00000070770
ENSG00000071127	ENSG00000071127
ENSG00000071242	ENSG00000002330
ENSG00000071537	ENSG00000067182
ENSG00000071539	ENSG00000002586
ENSG00000071539	ENSG00000002834
ENSG00000071539	ENSG00000028137
ENSG00000071539	ENSG00000071539
ENSG00000071564	ENSG00000005339
ENSG00000071564	ENSG00000050748
ENSG00000071564	ENSG00000071564
ENSG00000071626	ENSG00000050748
ENSG00000071655	ENSG00000065526
ENSG00000071655	ENSG00000071655
ENSG00000071794	ENSG00000070770
ENSG00000071894	ENSG00000003756
ENSG00000071894	ENSG00000005075
ENSG00000071894	ENSG00000011304
ENSG00000071894	ENSG00000047315
ENSG00000071894	ENSG00000063244
ENSG00000071894	ENSG00000064995
ENSG00000071894	ENSG00000065978
ENSG00000071894	ENSG00000070770
ENSG00000071894	ENSG00000071894
ENSG00000072062	ENSG00000001626
ENSG00000072062	ENSG00000002330
ENSG00000072062	ENSG00000004660
ENSG00000072062	ENSG00000005249
ENSG00000072062	ENSG00000006468
ENSG00000072062	ENSG00000006638
ENSG00000072062	ENSG00000008056
ENSG00000072062	ENSG00000008710
ENSG00000072062	ENSG00000010292
ENSG00000072062	ENSG00000011052
ENSG00000072062	ENSG00000011243
ENSG00000072062	ENSG00000011304
ENSG00000072062	ENSG00000013441
ENSG00000072062	ENSG00000014164
ENSG00000072062	ENSG00000015479
ENSG00000072062	ENSG00000019582
ENSG00000072062	ENSG00000026025
ENSG00000072062	ENSG00000029363
ENSG00000072062	ENSG00000035403
ENSG00000072062	ENSG00000035720
ENSG00000072062	ENSG00000036828
ENSG00000072062	ENSG00000037474
ENSG00000072062	ENSG00000044115
ENSG00000072062	ENSG00000047410
ENSG00000072062	ENSG00000047849
ENSG00000072062	ENSG00000048649
ENSG00000072062	ENSG00000055118
ENSG00000072062	ENSG00000058335
ENSG00000072062	ENSG00000058673
ENSG00000072062	ENSG00000061273
ENSG00000072062	ENSG00000063046
ENSG00000072062	ENSG00000063244
ENSG00000072062	ENSG00000064999
ENSG00000072062	ENSG00000065000
ENSG00000072062	ENSG00000065054
ENSG00000072062	ENSG00000065183
ENSG00000072062	ENSG00000065883
ENSG00000072062	ENSG00000066044
ENSG00000072062	ENSG00000067177
ENSG00000072062	ENSG00000067369
ENSG00000072062	ENSG00000067560
ENSG00000072062	ENSG00000067596
ENSG00000072062	ENSG00000068400
ENSG00000072062	ENSG00000068976
ENSG00000072062	ENSG00000070770
ENSG00000072062	ENSG00000070961
ENSG00000072062	ENSG00000071054
ENSG00000072062	ENSG00000071655
ENSG00000072062	ENSG00000072062
ENSG00000072071	ENSG00000047936
ENSG00000072071	ENSG00000050748
ENSG00000072071	ENSG00000064999
ENSG00000072071	ENSG00000070770
ENSG00000072110	ENSG00000008710
ENSG00000072110	ENSG00000035403
ENSG00000072110	ENSG00000044115
ENSG00000072110	ENSG00000065618
ENSG00000072110	ENSG00000070808
ENSG00000072110	ENSG00000072110
ENSG00000072133	ENSG00000050748
ENSG00000072134	ENSG00000050748
ENSG00000072201	ENSG00000008130
ENSG00000072201	ENSG00000071539
ENSG00000072274	ENSG00000010017
ENSG00000072274	ENSG00000010610
ENSG00000072274	ENSG00000010704
ENSG00000072274	ENSG00000035403
ENSG00000072274	ENSG00000072274
ENSG00000072310	ENSG00000005339
ENSG00000072310	ENSG00000072310
ENSG00000072315	ENSG00000072315
ENSG00000072401	ENSG00000004897
ENSG00000072401	ENSG00000023445
ENSG00000072401	ENSG00000053900
ENSG00000072401	ENSG00000070423
ENSG00000072501	ENSG00000003756
ENSG00000072501	ENSG00000005075
ENSG00000072501	ENSG00000011304
ENSG00000072501	ENSG00000012048
ENSG00000072501	ENSG00000035928
ENSG00000072501	ENSG00000047315
ENSG00000072501	ENSG00000062650
ENSG00000072501	ENSG00000063244
ENSG00000072501	ENSG00000065978
ENSG00000072501	ENSG00000071894
ENSG00000072518	ENSG00000050748
ENSG00000072571	ENSG00000026508
ENSG00000072609	ENSG00000072609
ENSG00000072682	ENSG00000072682
ENSG00000072736	ENSG00000050748
ENSG00000072778	ENSG00000039068
ENSG00000072778	ENSG00000072778
ENSG00000072786	ENSG00000050748
ENSG00000072803	ENSG00000044090
ENSG00000072803	ENSG00000055130
ENSG00000072803	ENSG00000072803
ENSG00000072818	ENSG00000010295
ENSG00000072818	ENSG00000049245
ENSG00000072818	ENSG00000072274
ENSG00000072832	ENSG00000006074
ENSG00000072832	ENSG00000026025
ENSG00000072832	ENSG00000026103
ENSG00000072832	ENSG00000063245
ENSG00000072832	ENSG00000067900
ENSG00000072832	ENSG00000071539
ENSG00000072864	ENSG00000007168
ENSG00000072958	ENSG00000004975
ENSG00000072958	ENSG00000006125
ENSG00000072958	ENSG00000024422
ENSG00000073008	ENSG00000073008
ENSG00000073009	ENSG00000005022
ENSG00000073009	ENSG00000005339
ENSG00000073009	ENSG00000006062
ENSG00000073009	ENSG00000008988
ENSG00000073009	ENSG00000017797
ENSG00000073009	ENSG00000026025
ENSG00000073009	ENSG00000044574
ENSG00000073009	ENSG00000050405
ENSG00000073009	ENSG00000050748
ENSG00000073009	ENSG00000056972
ENSG00000073009	ENSG00000057593
ENSG00000073009	ENSG00000060339
ENSG00000073009	ENSG00000064012
ENSG00000073009	ENSG00000065675
ENSG00000073009	ENSG00000067182
ENSG00000073009	ENSG00000073009
ENSG00000073050	ENSG00000005156
ENSG00000073050	ENSG00000012048
ENSG00000073050	ENSG00000039650
ENSG00000073050	ENSG00000070501
ENSG00000073050	ENSG00000070770
ENSG00000073050	ENSG00000072062
ENSG00000073050	ENSG00000073050
ENSG00000073111	ENSG00000002016
ENSG00000073111	ENSG00000006634
ENSG00000073111	ENSG00000065328
ENSG00000073111	ENSG00000069966
ENSG00000073111	ENSG00000070770
ENSG00000073111	ENSG00000071894
ENSG00000073111	ENSG00000072062
ENSG00000073111	ENSG00000073111
ENSG00000073282	ENSG00000026103
ENSG00000073282	ENSG00000064393
ENSG00000073282	ENSG00000066027
ENSG00000073282	ENSG00000073282
ENSG00000073584	ENSG00000009954
ENSG00000073614	ENSG00000070770
ENSG00000073711	ENSG00000011485
ENSG00000073711	ENSG00000073711
ENSG00000073712	ENSG00000070770
ENSG00000073756	ENSG00000073756
ENSG00000073803	ENSG00000073803
ENSG00000073849	ENSG00000012124
ENSG00000073849	ENSG00000073849
ENSG00000073905	ENSG00000005022
ENSG00000073905	ENSG00000005381
ENSG00000073905	ENSG00000030110
ENSG00000073905	ENSG00000034713
ENSG00000073905	ENSG00000044574
ENSG00000073905	ENSG00000073905
ENSG00000073921	ENSG00000024422
ENSG00000073921	ENSG00000064012
ENSG00000073921	ENSG00000070371
ENSG00000073969	ENSG00000034713
ENSG00000073969	ENSG00000073969
ENSG00000074047	ENSG00000043355
ENSG00000074047	ENSG00000072803
ENSG00000074181	ENSG00000074181
ENSG00000074201	ENSG00000005961
ENSG00000074266	ENSG00000074266
ENSG00000074319	ENSG00000074319
ENSG00000074370	ENSG00000001626
ENSG00000074410	ENSG00000074410
ENSG00000074590	ENSG00000074590
ENSG00000074621	ENSG00000074621
ENSG00000074696	ENSG00000028137
ENSG00000074696	ENSG00000048140
ENSG00000074696	ENSG00000070770
ENSG00000074800	ENSG00000034971
ENSG00000074966	ENSG00000010810
ENSG00000074966	ENSG00000027869
ENSG00000074966	ENSG00000043462
ENSG00000074966	ENSG00000065361
ENSG00000074966	ENSG00000074966
ENSG00000075073	ENSG00000006128
ENSG00000075089	ENSG00000004455
ENSG00000075089	ENSG00000023734
ENSG00000075089	ENSG00000057608
ENSG00000075089	ENSG00000064490
ENSG00000075089	ENSG00000075089
ENSG00000075142	ENSG00000075142
ENSG00000075151	ENSG00000050748
ENSG00000075151	ENSG00000070756
ENSG00000075213	ENSG00000012171
ENSG00000075275	ENSG00000075275
ENSG00000075292	ENSG00000050748
ENSG00000075292	ENSG00000072062
ENSG00000075340	ENSG00000010810
ENSG00000075340	ENSG00000072062
ENSG00000075340	ENSG00000075340
ENSG00000075388	ENSG00000068078
ENSG00000075413	ENSG00000057294
ENSG00000075413	ENSG00000065675
ENSG00000075415	ENSG00000028137
ENSG00000075415	ENSG00000067182
ENSG00000075426	ENSG00000050748
ENSG00000075618	ENSG00000003402
ENSG00000075618	ENSG00000064300
ENSG00000075618	ENSG00000068323
ENSG00000075618	ENSG00000068438
ENSG00000075618	ENSG00000073905
ENSG00000075618	ENSG00000075089
ENSG00000075624	ENSG00000002834
ENSG00000075624	ENSG00000005022
ENSG00000075624	ENSG00000005381
ENSG00000075624	ENSG00000007171
ENSG00000075624	ENSG00000010610
ENSG00000075624	ENSG00000012779
ENSG00000075624	ENSG00000026025
ENSG00000075624	ENSG00000034971
ENSG00000075624	ENSG00000044574
ENSG00000075624	ENSG00000063177
ENSG00000075624	ENSG00000064666
ENSG00000075624	ENSG00000065978
ENSG00000075624	ENSG00000070087
ENSG00000075624	ENSG00000073905
ENSG00000075624	ENSG00000074201
ENSG00000075624	ENSG00000074800
ENSG00000075624	ENSG00000075624
ENSG00000075643	ENSG00000072062
ENSG00000075651	ENSG00000006451
ENSG00000075651	ENSG00000067560
ENSG00000075651	ENSG00000070770
ENSG00000075651	ENSG00000070831
ENSG00000075651	ENSG00000075624
ENSG00000075651	ENSG00000075651
ENSG00000075702	ENSG00000050748
ENSG00000075702	ENSG00000072062
ENSG00000075702	ENSG00000075702
ENSG00000075711	ENSG00000007314
ENSG00000075711	ENSG00000007372
ENSG00000075711	ENSG00000015285
ENSG00000075711	ENSG00000039068
ENSG00000075711	ENSG00000044115
ENSG00000075711	ENSG00000054523
ENSG00000075711	ENSG00000058668
ENSG00000075711	ENSG00000070808
ENSG00000075711	ENSG00000074071
ENSG00000075711	ENSG00000075711
ENSG00000075785	ENSG00000034713
ENSG00000075785	ENSG00000057663
ENSG00000075785	ENSG00000075785
ENSG00000075886	ENSG00000006062
ENSG00000075886	ENSG00000028137
ENSG00000075886	ENSG00000055208
ENSG00000075886	ENSG00000056558
ENSG00000075886	ENSG00000067182
ENSG00000075886	ENSG00000073009
ENSG00000075914	ENSG00000039123
ENSG00000075945	ENSG00000075945
ENSG00000076003	ENSG00000065328
ENSG00000076003	ENSG00000072062
ENSG00000076003	ENSG00000072501
ENSG00000076003	ENSG00000073111
ENSG00000076003	ENSG00000076003
ENSG00000076043	ENSG00000057663
ENSG00000076053	ENSG00000050748
ENSG00000076108	ENSG00000009954
ENSG00000076242	ENSG00000006125
ENSG00000076242	ENSG00000012048
ENSG00000076242	ENSG00000057468
ENSG00000076242	ENSG00000058673
ENSG00000076242	ENSG00000064933
ENSG00000076321	ENSG00000072832
ENSG00000076321	ENSG00000076321
ENSG00000076344	ENSG00000069966
ENSG00000076356	ENSG00000068885
ENSG00000076382	ENSG00000050748
ENSG00000076382	ENSG00000070770
ENSG00000076554	ENSG00000076554
ENSG00000076604	ENSG00000064300
ENSG00000076604	ENSG00000072110
ENSG00000076641	ENSG00000010810
ENSG00000076641	ENSG00000043462
ENSG00000076662	ENSG00000005844
ENSG00000076662	ENSG00000065675
ENSG00000076662	ENSG00000072062
ENSG00000076685	ENSG00000076685
ENSG00000076706	ENSG00000010810
ENSG00000076706	ENSG00000070770
ENSG00000076826	ENSG00000050748
ENSG00000076864	ENSG00000050748
ENSG00000076864	ENSG00000070087
ENSG00000076864	ENSG00000072062
ENSG00000076864	ENSG00000076864
ENSG00000076924	ENSG00000032514
ENSG00000076924	ENSG00000049167
ENSG00000076928	ENSG00000026508
ENSG00000076928	ENSG00000076928
ENSG00000076944	ENSG00000064703
ENSG00000076984	ENSG00000003402
ENSG00000076984	ENSG00000008735
ENSG00000076984	ENSG00000050748
ENSG00000076984	ENSG00000076984
ENSG00000077044	ENSG00000077044
ENSG00000077097	ENSG00000009954
ENSG00000077097	ENSG00000070770
ENSG00000077097	ENSG00000072062
ENSG00000077097	ENSG00000077097
ENSG00000077150	ENSG00000006062
ENSG00000077150	ENSG00000015479
ENSG00000077150	ENSG00000036672
ENSG00000077150	ENSG00000044574
ENSG00000077150	ENSG00000063177
ENSG00000077150	ENSG00000069399
ENSG00000077150	ENSG00000070756
ENSG00000077150	ENSG00000070770
ENSG00000077150	ENSG00000072803
ENSG00000077150	ENSG00000073009
ENSG00000077150	ENSG00000075886
ENSG00000077150	ENSG00000077150
ENSG00000077232	ENSG00000044574
ENSG00000077235	ENSG00000067082
ENSG00000077235	ENSG00000068078
ENSG00000077235	ENSG00000070770
ENSG00000077235	ENSG00000077150
ENSG00000077238	ENSG00000067606
ENSG00000077264	ENSG00000008056
ENSG00000077264	ENSG00000077264
ENSG00000077274	ENSG00000005022
ENSG00000077274	ENSG00000005381
ENSG00000077274	ENSG00000044574
ENSG00000077274	ENSG00000073905
ENSG00000077274	ENSG00000075624
ENSG00000077279	ENSG00000007168
ENSG00000077279	ENSG00000072958
ENSG00000077279	ENSG00000077279
ENSG00000077312	ENSG00000003756
ENSG00000077312	ENSG00000005075
ENSG00000077312	ENSG00000011304
ENSG00000077312	ENSG00000035403
ENSG00000077312	ENSG00000047315
ENSG00000077312	ENSG00000063244
ENSG00000077312	ENSG00000065978
ENSG00000077312	ENSG00000072501
ENSG00000077312	ENSG00000077312
ENSG00000077348	ENSG00000039123
ENSG00000077348	ENSG00000067225
ENSG00000077348	ENSG00000075914
ENSG00000077380	ENSG00000050748
ENSG00000077463	ENSG00000026025
ENSG00000077514	ENSG00000062822
ENSG00000077522	ENSG00000007908
ENSG00000077522	ENSG00000014216
ENSG00000077522	ENSG00000033122
ENSG00000077522	ENSG00000070808
ENSG00000077522	ENSG00000075711
ENSG00000077522	ENSG00000077522
ENSG00000077721	ENSG00000070950
ENSG00000077782	ENSG00000028528
ENSG00000077782	ENSG00000047410
ENSG00000077782	ENSG00000065361
ENSG00000077782	ENSG00000075388
ENSG00000077809	ENSG00000010671
ENSG00000077809	ENSG00000072062
ENSG00000077809	ENSG00000077150
ENSG00000077809	ENSG00000077809
ENSG00000077935	ENSG00000066923
ENSG00000077942	ENSG00000038427
ENSG00000077942	ENSG00000049540
ENSG00000077942	ENSG00000077942
ENSG00000077943	ENSG00000041982
ENSG00000078018	ENSG00000007047
ENSG00000078018	ENSG00000007168
ENSG00000078018	ENSG00000010810
ENSG00000078018	ENSG00000072062
ENSG00000078018	ENSG00000075624
ENSG00000078018	ENSG00000078018
ENSG00000078043	ENSG00000006704
ENSG00000078043	ENSG00000033800
ENSG00000078043	ENSG00000077809
ENSG00000078053	ENSG00000008056
ENSG00000078053	ENSG00000078053
ENSG00000078061	ENSG00000021826
ENSG00000078061	ENSG00000067225
ENSG00000078061	ENSG00000072062
ENSG00000078061	ENSG00000078061
ENSG00000078098	ENSG00000011422
ENSG00000078098	ENSG00000078098
ENSG00000078114	ENSG00000072110
ENSG00000078114	ENSG00000075624
ENSG00000078140	ENSG00000011052
ENSG00000078177	ENSG00000005339
ENSG00000078177	ENSG00000069399
ENSG00000078177	ENSG00000069869
ENSG00000078269	ENSG00000078269
ENSG00000078328	ENSG00000004975
ENSG00000078328	ENSG00000052126
ENSG00000078328	ENSG00000075945
ENSG00000078369	ENSG00000011052
ENSG00000078369	ENSG00000059769
ENSG00000078399	ENSG00000005339
ENSG00000078403	ENSG00000078403
ENSG00000078579	ENSG00000068078
ENSG00000078579	ENSG00000077782
ENSG00000078668	ENSG00000075624
ENSG00000078674	ENSG00000050748
ENSG00000078674	ENSG00000070770
ENSG00000078699	ENSG00000048052
ENSG00000078699	ENSG00000050748
ENSG00000078699	ENSG00000067955
ENSG00000078699	ENSG00000078699
ENSG00000078747	ENSG00000078747
ENSG00000078900	ENSG00000005339
ENSG00000078900	ENSG00000023445
ENSG00000078900	ENSG00000033800
ENSG00000078900	ENSG00000064393
ENSG00000078900	ENSG00000069869
ENSG00000078900	ENSG00000073282
ENSG00000078900	ENSG00000078747
ENSG00000078900	ENSG00000078900
ENSG00000078902	ENSG00000078902
ENSG00000078967	ENSG00000070423
ENSG00000079102	ENSG00000054118
ENSG00000079102	ENSG00000071564
ENSG00000079102	ENSG00000078699
ENSG00000079102	ENSG00000079102
ENSG00000079134	ENSG00000051596
ENSG00000079215	ENSG00000028137
ENSG00000079246	ENSG00000039068
ENSG00000079246	ENSG00000062822
ENSG00000079246	ENSG00000077097
ENSG00000079246	ENSG00000077150
ENSG00000079246	ENSG00000079246
ENSG00000079257	ENSG00000054118
ENSG00000079257	ENSG00000079257
ENSG00000079263	ENSG00000068903
ENSG00000079277	ENSG00000075151
ENSG00000079277	ENSG00000079277
ENSG00000079308	ENSG00000079308
ENSG00000079313	ENSG00000011007
ENSG00000079313	ENSG00000070770
ENSG00000079313	ENSG00000079313
ENSG00000079385	ENSG00000079385
ENSG00000079432	ENSG00000008952
ENSG00000079432	ENSG00000066379
ENSG00000079435	ENSG00000072062
ENSG00000079459	ENSG00000079459
ENSG00000079462	ENSG00000007168
ENSG00000079462	ENSG00000072201
ENSG00000079462	ENSG00000072832
ENSG00000079462	ENSG00000079462
ENSG00000079482	ENSG00000067560
ENSG00000079482	ENSG00000070831
ENSG00000079616	ENSG00000050748
ENSG00000079616	ENSG00000072062
ENSG00000079691	ENSG00000050748
ENSG00000079785	ENSG00000035403
ENSG00000079805	ENSG00000002726
ENSG00000079805	ENSG00000063322
ENSG00000079805	ENSG00000078053
ENSG00000079819	ENSG00000070770
ENSG00000079819	ENSG00000072062
ENSG00000079841	ENSG00000067715
ENSG00000079841	ENSG00000069974
ENSG00000079950	ENSG00000054179
ENSG00000080031	ENSG00000050820
ENSG00000080166	ENSG00000035403
ENSG00000080166	ENSG00000080166
ENSG00000080293	ENSG00000070031
ENSG00000080298	ENSG00000080298
ENSG00000080345	ENSG00000000003
ENSG00000080345	ENSG00000003756
ENSG00000080345	ENSG00000020426
ENSG00000080345	ENSG00000022840
ENSG00000080345	ENSG00000026025
ENSG00000080345	ENSG00000026103
ENSG00000080345	ENSG00000050748
ENSG00000080345	ENSG00000069974
ENSG00000080345	ENSG00000070770
ENSG00000080345	ENSG00000070831
ENSG00000080345	ENSG00000072062
ENSG00000080345	ENSG00000075702
ENSG00000080345	ENSG00000076321
ENSG00000080345	ENSG00000079462
ENSG00000080493	ENSG00000033867
ENSG00000080493	ENSG00000072062
ENSG00000080503	ENSG00000009954
ENSG00000080503	ENSG00000049618
ENSG00000080503	ENSG00000070770
ENSG00000080503	ENSG00000077080
ENSG00000080561	ENSG00000080561
ENSG00000080603	ENSG00000005339
ENSG00000080608	ENSG00000065361
ENSG00000080709	ENSG00000072062
ENSG00000080709	ENSG00000080709
ENSG00000080815	ENSG00000039068
ENSG00000080815	ENSG00000044115
ENSG00000080815	ENSG00000051108
ENSG00000080815	ENSG00000064012
ENSG00000080815	ENSG00000067606
ENSG00000080815	ENSG00000072062
ENSG00000080815	ENSG00000074181
ENSG00000080815	ENSG00000080815
ENSG00000080824	ENSG00000000938
ENSG00000080824	ENSG00000004478
ENSG00000080824	ENSG00000006062
ENSG00000080824	ENSG00000011485
ENSG00000080824	ENSG00000025772
ENSG00000080824	ENSG00000039068
ENSG00000080824	ENSG00000055208
ENSG00000080824	ENSG00000055332
ENSG00000080824	ENSG00000056558
ENSG00000080824	ENSG00000061918
ENSG00000080824	ENSG00000067182
ENSG00000080824	ENSG00000070770
ENSG00000080824	ENSG00000072062
ENSG00000080824	ENSG00000073009
ENSG00000080824	ENSG00000075624
ENSG00000080824	ENSG00000077150
ENSG00000080824	ENSG00000079102
ENSG00000080824	ENSG00000080824
ENSG00000080839	ENSG00000031544
ENSG00000080839	ENSG00000065057
ENSG00000080845	ENSG00000075711
ENSG00000080910	ENSG00000000971
ENSG00000080986	ENSG00000002822
ENSG00000080986	ENSG00000012822
ENSG00000080986	ENSG00000072062
ENSG00000080986	ENSG00000072501
ENSG00000080986	ENSG00000080986
ENSG00000081019	ENSG00000072062
ENSG00000081041	ENSG00000074800
ENSG00000081041	ENSG00000081041
ENSG00000081052	ENSG00000011465
ENSG00000081138	ENSG00000081138
ENSG00000081154	ENSG00000072062
ENSG00000081189	ENSG00000050748
ENSG00000081189	ENSG00000068024
ENSG00000081189	ENSG00000081189
ENSG00000081237	ENSG00000005844
ENSG00000081237	ENSG00000010610
ENSG00000081237	ENSG00000010810
ENSG00000081237	ENSG00000012124
ENSG00000081237	ENSG00000043462
ENSG00000081237	ENSG00000070770
ENSG00000081237	ENSG00000081237
ENSG00000081248	ENSG00000075142
ENSG00000081277	ENSG00000026025
ENSG00000081307	ENSG00000034713
ENSG00000081320	ENSG00000081320
ENSG00000081377	ENSG00000068903
ENSG00000081377	ENSG00000081377
ENSG00000081479	ENSG00000008735
ENSG00000081479	ENSG00000034053
ENSG00000081479	ENSG00000042832
ENSG00000081479	ENSG00000066230
ENSG00000081479	ENSG00000075711
ENSG00000081479	ENSG00000081479
ENSG00000081770	ENSG00000081770
ENSG00000081913	ENSG00000065361
ENSG00000081985	ENSG00000081985
ENSG00000082014	ENSG00000080503
ENSG00000082126	ENSG00000072415
ENSG00000082175	ENSG00000033800
ENSG00000082175	ENSG00000070770
ENSG00000082175	ENSG00000080824
ENSG00000082175	ENSG00000082175
ENSG00000082212	ENSG00000060237
ENSG00000082212	ENSG00000082212
ENSG00000082397	ENSG00000026508
ENSG00000082397	ENSG00000074201
ENSG00000082458	ENSG00000007314
ENSG00000082458	ENSG00000054523
ENSG00000082458	ENSG00000058668
ENSG00000082458	ENSG00000070808
ENSG00000082458	ENSG00000072071
ENSG00000082458	ENSG00000075711
ENSG00000082458	ENSG00000080845
ENSG00000082458	ENSG00000081479
ENSG00000082458	ENSG00000082458
ENSG00000082512	ENSG00000006062
ENSG00000082512	ENSG00000056972
ENSG00000082512	ENSG00000082512
ENSG00000082516	ENSG00000064703
ENSG00000082516	ENSG00000070770
ENSG00000082556	ENSG00000060558
ENSG00000082641	ENSG00000014216
ENSG00000082701	ENSG00000005810
ENSG00000082701	ENSG00000006118
ENSG00000082701	ENSG00000006453
ENSG00000082701	ENSG00000006634
ENSG00000082701	ENSG00000007384
ENSG00000082701	ENSG00000010017
ENSG00000082701	ENSG00000011243
ENSG00000082701	ENSG00000011426
ENSG00000082701	ENSG00000011451
ENSG00000082701	ENSG00000011478
ENSG00000082701	ENSG00000021762
ENSG00000082701	ENSG00000023516
ENSG00000082701	ENSG00000023734
ENSG00000082701	ENSG00000029363
ENSG00000082701	ENSG00000033030
ENSG00000082701	ENSG00000033867
ENSG00000082701	ENSG00000035928
ENSG00000082701	ENSG00000036257
ENSG00000082701	ENSG00000038358
ENSG00000082701	ENSG00000039068
ENSG00000082701	ENSG00000040341
ENSG00000082701	ENSG00000041357
ENSG00000082701	ENSG00000047315
ENSG00000082701	ENSG00000047849
ENSG00000082701	ENSG00000048649
ENSG00000082701	ENSG00000049759
ENSG00000082701	ENSG00000050327
ENSG00000082701	ENSG00000052126
ENSG00000082701	ENSG00000054598
ENSG00000082701	ENSG00000054654
ENSG00000082701	ENSG00000058673
ENSG00000082701	ENSG00000060138
ENSG00000082701	ENSG00000060339
ENSG00000082701	ENSG00000060491
ENSG00000082701	ENSG00000061936
ENSG00000082701	ENSG00000062650
ENSG00000082701	ENSG00000063046
ENSG00000082701	ENSG00000064102
ENSG00000082701	ENSG00000064692
ENSG00000082701	ENSG00000064703
ENSG00000082701	ENSG00000065883
ENSG00000082701	ENSG00000065978
ENSG00000082701	ENSG00000066044
ENSG00000082701	ENSG00000067606
ENSG00000082701	ENSG00000068308
ENSG00000082701	ENSG00000069399
ENSG00000082701	ENSG00000069702
ENSG00000082701	ENSG00000070018
ENSG00000082701	ENSG00000070182
ENSG00000082701	ENSG00000071054
ENSG00000082701	ENSG00000072062
ENSG00000082701	ENSG00000072133
ENSG00000082701	ENSG00000072310
ENSG00000082701	ENSG00000072518
ENSG00000082701	ENSG00000072571
ENSG00000082701	ENSG00000072736
ENSG00000082701	ENSG00000073009
ENSG00000082701	ENSG00000073584
ENSG00000082701	ENSG00000075413
ENSG00000082701	ENSG00000075426
ENSG00000082701	ENSG00000075539
ENSG00000082701	ENSG00000076248
ENSG00000082701	ENSG00000076826
ENSG00000082701	ENSG00000077279
ENSG00000082701	ENSG00000078061
ENSG00000082701	ENSG00000078674
ENSG00000082701	ENSG00000080345
ENSG00000082701	ENSG00000080815
ENSG00000082701	ENSG00000081803
ENSG00000082701	ENSG00000082516
ENSG00000082701	ENSG00000082701
ENSG00000082781	ENSG00000049323
ENSG00000082781	ENSG00000082781
ENSG00000082805	ENSG00000050748
ENSG00000082805	ENSG00000079841
ENSG00000082805	ENSG00000082805
ENSG00000082898	ENSG00000001626
ENSG00000082898	ENSG00000028137
ENSG00000082898	ENSG00000031823
ENSG00000082898	ENSG00000066044
ENSG00000082898	ENSG00000069956
ENSG00000082898	ENSG00000070770
ENSG00000082898	ENSG00000073009
ENSG00000082898	ENSG00000077097
ENSG00000082898	ENSG00000082898
ENSG00000083290	ENSG00000014138
ENSG00000083312	ENSG00000066044
ENSG00000083312	ENSG00000075624
ENSG00000083312	ENSG00000083312
ENSG00000083457	ENSG00000072609
ENSG00000083457	ENSG00000074266
ENSG00000083520	ENSG00000011052
ENSG00000083520	ENSG00000039123
ENSG00000083520	ENSG00000075914
ENSG00000083520	ENSG00000077348
ENSG00000083635	ENSG00000012048
ENSG00000083642	ENSG00000070770
ENSG00000083642	ENSG00000082701
ENSG00000083750	ENSG00000025039
ENSG00000083799	ENSG00000073009
ENSG00000083838	ENSG00000006194
ENSG00000083845	ENSG00000006062
ENSG00000083845	ENSG00000070756
ENSG00000083845	ENSG00000073009
ENSG00000083845	ENSG00000077150
ENSG00000083857	ENSG00000001626
ENSG00000083857	ENSG00000051128
ENSG00000083896	ENSG00000010810
ENSG00000083896	ENSG00000070770
ENSG00000083896	ENSG00000074966
ENSG00000083937	ENSG00000070770
ENSG00000083937	ENSG00000083937
ENSG00000084072	ENSG00000076924
ENSG00000084073	ENSG00000068438
ENSG00000084092	ENSG00000049089
ENSG00000084092	ENSG00000065268
ENSG00000084093	ENSG00000050748
ENSG00000084093	ENSG00000073584
ENSG00000084112	ENSG00000075624
ENSG00000084112	ENSG00000082701
ENSG00000084207	ENSG00000084207
ENSG00000084234	ENSG00000070770
ENSG00000084234	ENSG00000084234
ENSG00000084463	ENSG00000026025
ENSG00000084463	ENSG00000070770
ENSG00000084463	ENSG00000071051
ENSG00000084463	ENSG00000079102
ENSG00000084463	ENSG00000082213
ENSG00000084623	ENSG00000008988
ENSG00000084623	ENSG00000068323
ENSG00000084623	ENSG00000070756
ENSG00000084623	ENSG00000075624
ENSG00000084623	ENSG00000083845
ENSG00000084652	ENSG00000073009
ENSG00000084674	ENSG00000044574
ENSG00000084674	ENSG00000065665
ENSG00000084674	ENSG00000080824
ENSG00000084674	ENSG00000081479
ENSG00000084676	ENSG00000005339
ENSG00000084676	ENSG00000012504
ENSG00000084676	ENSG00000050748
ENSG00000084676	ENSG00000069399
ENSG00000084676	ENSG00000073584
ENSG00000084676	ENSG00000074219
ENSG00000084676	ENSG00000077092
ENSG00000084676	ENSG00000082175
ENSG00000084676	ENSG00000084676
ENSG00000084731	ENSG00000084731
ENSG00000084733	ENSG00000079841
ENSG00000084733	ENSG00000084733
ENSG00000084754	ENSG00000067182
ENSG00000084754	ENSG00000077150
ENSG00000084754	ENSG00000082701
ENSG00000084764	ENSG00000074054
ENSG00000084774	ENSG00000006062
ENSG00000084774	ENSG00000028137
ENSG00000084774	ENSG00000055208
ENSG00000084774	ENSG00000067182
ENSG00000084774	ENSG00000072062
ENSG00000084774	ENSG00000073009
ENSG00000084774	ENSG00000077150
ENSG00000084774	ENSG00000084774
ENSG00000085063	ENSG00000001626
ENSG00000085063	ENSG00000010278
ENSG00000085063	ENSG00000065135
ENSG00000085117	ENSG00000005884
ENSG00000085117	ENSG00000010610
ENSG00000085117	ENSG00000055208
ENSG00000085117	ENSG00000065361
ENSG00000085117	ENSG00000069399
ENSG00000085224	ENSG00000051180
ENSG00000085224	ENSG00000068024
ENSG00000085265	ENSG00000049540
ENSG00000085265	ENSG00000085265
ENSG00000085276	ENSG00000005339
ENSG00000085276	ENSG00000068024
ENSG00000085365	ENSG00000006114
ENSG00000085365	ENSG00000065923
ENSG00000085365	ENSG00000085365
ENSG00000085377	ENSG00000006128
ENSG00000085382	ENSG00000076356
ENSG00000085433	ENSG00000050748
ENSG00000085433	ENSG00000072609
ENSG00000085511	ENSG00000034152
ENSG00000085511	ENSG00000065559
ENSG00000085511	ENSG00000070831
ENSG00000085511	ENSG00000076604
ENSG00000085511	ENSG00000085511
ENSG00000085662	ENSG00000009709
ENSG00000085662	ENSG00000068323
ENSG00000085662	ENSG00000081665
ENSG00000085662	ENSG00000085662
ENSG00000085721	ENSG00000020426
ENSG00000085721	ENSG00000068654
ENSG00000085721	ENSG00000075624
ENSG00000085721	ENSG00000082701
ENSG00000085733	ENSG00000065534
ENSG00000085733	ENSG00000070770
ENSG00000085733	ENSG00000077063
ENSG00000085733	ENSG00000079805
ENSG00000085733	ENSG00000082701
ENSG00000085733	ENSG00000085733
ENSG00000085832	ENSG00000063245
ENSG00000085832	ENSG00000065609
ENSG00000085832	ENSG00000069869
ENSG00000085832	ENSG00000072134
ENSG00000085832	ENSG00000079805
ENSG00000085832	ENSG00000085832
ENSG00000085840	ENSG00000073111
ENSG00000085840	ENSG00000082898
ENSG00000085872	ENSG00000082701
ENSG00000085978	ENSG00000057663
ENSG00000085978	ENSG00000073009
ENSG00000085978	ENSG00000085978
ENSG00000085999	ENSG00000051180
ENSG00000086015	ENSG00000066230
ENSG00000086015	ENSG00000070770
ENSG00000086015	ENSG00000074276
ENSG00000086015	ENSG00000086015
ENSG00000086061	ENSG00000001626
ENSG00000086061	ENSG00000006062
ENSG00000086061	ENSG00000010256
ENSG00000086061	ENSG00000028137
ENSG00000086061	ENSG00000055208
ENSG00000086061	ENSG00000056558
ENSG00000086061	ENSG00000063322
ENSG00000086061	ENSG00000067182
ENSG00000086061	ENSG00000077150
ENSG00000086062	ENSG00000008128
ENSG00000086062	ENSG00000086062
ENSG00000086065	ENSG00000062725
ENSG00000086065	ENSG00000070808
ENSG00000086065	ENSG00000086065
ENSG00000086102	ENSG00000003756
ENSG00000086102	ENSG00000005075
ENSG00000086102	ENSG00000011304
ENSG00000086102	ENSG00000047315
ENSG00000086102	ENSG00000063244
ENSG00000086102	ENSG00000065978
ENSG00000086102	ENSG00000071894
ENSG00000086102	ENSG00000072501
ENSG00000086102	ENSG00000077312
ENSG00000086189	ENSG00000063322
ENSG00000086232	ENSG00000080824
ENSG00000086232	ENSG00000086232
ENSG00000086475	ENSG00000072832
ENSG00000086475	ENSG00000086475
ENSG00000086548	ENSG00000079385
ENSG00000086619	ENSG00000023318
ENSG00000086666	ENSG00000079805
ENSG00000086758	ENSG00000070770
ENSG00000086758	ENSG00000082701
ENSG00000086758	ENSG00000086758
ENSG00000086827	ENSG00000002822
ENSG00000086827	ENSG00000080986
ENSG00000087053	ENSG00000087053
ENSG00000087074	ENSG00000050820
ENSG00000087074	ENSG00000070770
ENSG00000087076	ENSG00000087076
ENSG00000087077	ENSG00000013275
ENSG00000087077	ENSG00000035403
ENSG00000087077	ENSG00000050820
ENSG00000087077	ENSG00000054118
ENSG00000087077	ENSG00000064547
ENSG00000087077	ENSG00000071051
ENSG00000087077	ENSG00000078399
ENSG00000087077	ENSG00000080839
ENSG00000087077	ENSG00000087077
ENSG00000087085	ENSG00000087085
ENSG00000087086	ENSG00000034971
ENSG00000087086	ENSG00000047457
ENSG00000087086	ENSG00000087086
ENSG00000087087	ENSG00000026025
ENSG00000087087	ENSG00000082701
ENSG00000087088	ENSG00000015475
ENSG00000087088	ENSG00000029363
ENSG00000087088	ENSG00000030110
ENSG00000087088	ENSG00000073905
ENSG00000087088	ENSG00000078900
ENSG00000087088	ENSG00000087088
ENSG00000087095	ENSG00000005339
ENSG00000087095	ENSG00000064393
ENSG00000087095	ENSG00000087095
ENSG00000087191	ENSG00000013275
ENSG00000087191	ENSG00000069667
ENSG00000087191	ENSG00000072062
ENSG00000087191	ENSG00000077150
ENSG00000087206	ENSG00000050748
ENSG00000087206	ENSG00000070770
ENSG00000087237	ENSG00000087237
ENSG00000087245	ENSG00000008516
ENSG00000087245	ENSG00000011465
ENSG00000087245	ENSG00000035862
ENSG00000087245	ENSG00000058085
ENSG00000087245	ENSG00000072062
ENSG00000087245	ENSG00000080824
ENSG00000087245	ENSG00000087245
ENSG00000087258	ENSG00000060656
ENSG00000087258	ENSG00000065361
ENSG00000087258	ENSG00000087258
ENSG00000087266	ENSG00000010810
ENSG00000087269	ENSG00000050748
ENSG00000087269	ENSG00000070770
ENSG00000087274	ENSG00000067900
ENSG00000087274	ENSG00000070182
ENSG00000087274	ENSG00000072062
ENSG00000087274	ENSG00000075340
ENSG00000087302	ENSG00000035403
ENSG00000087302	ENSG00000087302
ENSG00000087303	ENSG00000049540
ENSG00000087338	ENSG00000074319
ENSG00000087365	ENSG00000003756
ENSG00000087365	ENSG00000005075
ENSG00000087365	ENSG00000011304
ENSG00000087365	ENSG00000047315
ENSG00000087365	ENSG00000063244
ENSG00000087365	ENSG00000065978
ENSG00000087365	ENSG00000070770
ENSG00000087365	ENSG00000071894
ENSG00000087365	ENSG00000072062
ENSG00000087365	ENSG00000072501
ENSG00000087365	ENSG00000077312
ENSG00000087365	ENSG00000086102
ENSG00000087460	ENSG00000021300
ENSG00000087460	ENSG00000071189
ENSG00000087460	ENSG00000075618
ENSG00000087460	ENSG00000078295
ENSG00000087460	ENSG00000078369
ENSG00000087460	ENSG00000087460
ENSG00000087470	ENSG00000026025
ENSG00000087470	ENSG00000082701
ENSG00000087495	ENSG00000079257
ENSG00000087586	ENSG00000011052
ENSG00000087586	ENSG00000012048
ENSG00000087586	ENSG00000071655
ENSG00000087586	ENSG00000072062
ENSG00000087586	ENSG00000072609
ENSG00000087586	ENSG00000084733
ENSG00000087586	ENSG00000087586
ENSG00000087842	ENSG00000008441
ENSG00000087903	ENSG00000080298
ENSG00000087903	ENSG00000087903
ENSG00000087995	ENSG00000080815
ENSG00000088038	ENSG00000005339
ENSG00000088053	ENSG00000010810
ENSG00000088179	ENSG00000074755
ENSG00000088179	ENSG00000085224
ENSG00000088205	ENSG00000072832
ENSG00000088247	ENSG00000011304
ENSG00000088247	ENSG00000050748
ENSG00000088256	ENSG00000001626
ENSG00000088256	ENSG00000070770
ENSG00000088305	ENSG00000074266
ENSG00000088305	ENSG00000077092
ENSG00000088320	ENSG00000067191
ENSG00000088320	ENSG00000088320
ENSG00000088325	ENSG00000072062
ENSG00000088325	ENSG00000072571
ENSG00000088325	ENSG00000087586
ENSG00000088325	ENSG00000088325
ENSG00000088367	ENSG00000070770
ENSG00000088367	ENSG00000072062
ENSG00000088367	ENSG00000082701
ENSG00000088387	ENSG00000065361
ENSG00000088387	ENSG00000070831
ENSG00000088538	ENSG00000080815
ENSG00000088682	ENSG00000074855
ENSG00000088682	ENSG00000077080
ENSG00000088766	ENSG00000076003
ENSG00000088808	ENSG00000007968
ENSG00000088808	ENSG00000073282
ENSG00000088808	ENSG00000078900
ENSG00000088832	ENSG00000004478
ENSG00000088832	ENSG00000088832
ENSG00000088833	ENSG00000079435
ENSG00000088888	ENSG00000057663
ENSG00000088926	ENSG00000019991
ENSG00000088926	ENSG00000088926
ENSG00000088930	ENSG00000078902
ENSG00000088986	ENSG00000007372
ENSG00000088986	ENSG00000015171
ENSG00000088986	ENSG00000026025
ENSG00000088986	ENSG00000062485
ENSG00000088986	ENSG00000064787
ENSG00000088986	ENSG00000067057
ENSG00000088986	ENSG00000067191
ENSG00000088986	ENSG00000070756
ENSG00000088986	ENSG00000075413
ENSG00000088986	ENSG00000075624
ENSG00000088986	ENSG00000075886
ENSG00000088986	ENSG00000077380
ENSG00000088986	ENSG00000079805
ENSG00000088986	ENSG00000080839
ENSG00000088986	ENSG00000082212
ENSG00000088986	ENSG00000086015
ENSG00000088986	ENSG00000088986
ENSG00000088992	ENSG00000088992
ENSG00000089006	ENSG00000070371
ENSG00000089009	ENSG00000006062
ENSG00000089009	ENSG00000077150
ENSG00000089022	ENSG00000050748
ENSG00000089041	ENSG00000075624
ENSG00000089048	ENSG00000070770
ENSG00000089053	ENSG00000004897
ENSG00000089053	ENSG00000053900
ENSG00000089053	ENSG00000070756
ENSG00000089053	ENSG00000070770
ENSG00000089053	ENSG00000072401
ENSG00000089094	ENSG00000082701
ENSG00000089127	ENSG00000047932
ENSG00000089154	ENSG00000028137
ENSG00000089154	ENSG00000067182
ENSG00000089154	ENSG00000073009
ENSG00000089157	ENSG00000006062
ENSG00000089157	ENSG00000070770
ENSG00000089157	ENSG00000073009
ENSG00000089157	ENSG00000075624
ENSG00000089157	ENSG00000077150
ENSG00000089159	ENSG00000007264
ENSG00000089159	ENSG00000007908
ENSG00000089159	ENSG00000008710
ENSG00000089159	ENSG00000010810
ENSG00000089159	ENSG00000035403
ENSG00000089159	ENSG00000037042
ENSG00000089159	ENSG00000050820
ENSG00000089159	ENSG00000070756
ENSG00000089159	ENSG00000075886
ENSG00000089159	ENSG00000077264
ENSG00000089159	ENSG00000078304
ENSG00000089159	ENSG00000079385
ENSG00000089159	ENSG00000080031
ENSG00000089159	ENSG00000082701
ENSG00000089159	ENSG00000085733
ENSG00000089159	ENSG00000087077
ENSG00000089159	ENSG00000089159
ENSG00000089169	ENSG00000069974
ENSG00000089169	ENSG00000075340
ENSG00000089199	ENSG00000062822
ENSG00000089199	ENSG00000067955
ENSG00000089199	ENSG00000068078
ENSG00000089199	ENSG00000074416
ENSG00000089199	ENSG00000075413
ENSG00000089220	ENSG00000006062
ENSG00000089220	ENSG00000067606
ENSG00000089220	ENSG00000068438
ENSG00000089220	ENSG00000072062
ENSG00000089220	ENSG00000089220
ENSG00000089234	ENSG00000012048
ENSG00000089234	ENSG00000070770
ENSG00000089234	ENSG00000089234
ENSG00000089248	ENSG00000044574
ENSG00000089248	ENSG00000089248
ENSG00000089250	ENSG00000054356
ENSG00000089250	ENSG00000058668
ENSG00000089250	ENSG00000070808
ENSG00000089250	ENSG00000072062
ENSG00000089250	ENSG00000080824
ENSG00000089250	ENSG00000088986
ENSG00000089280	ENSG00000003756
ENSG00000089280	ENSG00000005075
ENSG00000089280	ENSG00000011304
ENSG00000089280	ENSG00000047315
ENSG00000089280	ENSG00000063244
ENSG00000089280	ENSG00000065978
ENSG00000089280	ENSG00000066336
ENSG00000089280	ENSG00000071894
ENSG00000089280	ENSG00000072501
ENSG00000089280	ENSG00000077312
ENSG00000089280	ENSG00000082701
ENSG00000089280	ENSG00000086102
ENSG00000089280	ENSG00000087365
ENSG00000089280	ENSG00000089280
ENSG00000089289	ENSG00000080561
ENSG00000089597	ENSG00000035862
ENSG00000089597	ENSG00000068323
ENSG00000089597	ENSG00000073905
ENSG00000089597	ENSG00000081237
ENSG00000089639	ENSG00000067560
ENSG00000089685	ENSG00000080824
ENSG00000089685	ENSG00000089685
ENSG00000089693	ENSG00000072062
ENSG00000089693	ENSG00000089693
ENSG00000089737	ENSG00000011143
ENSG00000089737	ENSG00000014138
ENSG00000089737	ENSG00000044574
ENSG00000089737	ENSG00000050748
ENSG00000089737	ENSG00000070770
ENSG00000089737	ENSG00000074582
ENSG00000089737	ENSG00000076201
ENSG00000089737	ENSG00000078668
ENSG00000089737	ENSG00000079462
ENSG00000089775	ENSG00000050748
ENSG00000089820	ENSG00000009307
ENSG00000089847	ENSG00000080345
ENSG00000089902	ENSG00000073584
ENSG00000089902	ENSG00000084093
ENSG00000090020	ENSG00000071054
ENSG00000090020	ENSG00000088992
ENSG00000090054	ENSG00000001626
ENSG00000090060	ENSG00000003756
ENSG00000090060	ENSG00000005075
ENSG00000090060	ENSG00000011304
ENSG00000090060	ENSG00000047315
ENSG00000090060	ENSG00000063244
ENSG00000090060	ENSG00000065978
ENSG00000090060	ENSG00000072501
ENSG00000090060	ENSG00000077312
ENSG00000090060	ENSG00000086102
ENSG00000090060	ENSG00000087365
ENSG00000090060	ENSG00000089280
ENSG00000090061	ENSG00000077800
ENSG00000090097	ENSG00000078328
ENSG00000090104	ENSG00000006007
ENSG00000090269	ENSG00000011600
ENSG00000090273	ENSG00000007168
ENSG00000090273	ENSG00000035862
ENSG00000090273	ENSG00000057663
ENSG00000090273	ENSG00000073905
ENSG00000090273	ENSG00000079257
ENSG00000090316	ENSG00000034971
ENSG00000090339	ENSG00000005339
ENSG00000090339	ENSG00000005844
ENSG00000090339	ENSG00000090339
ENSG00000090372	ENSG00000070669
ENSG00000090372	ENSG00000082701
ENSG00000090376	ENSG00000090376
ENSG00000090382	ENSG00000011052
ENSG00000090382	ENSG00000012223
ENSG00000090382	ENSG00000049540
ENSG00000090382	ENSG00000087077
ENSG00000090402	ENSG00000072062
ENSG00000090432	ENSG00000062725
ENSG00000090447	ENSG00000050748
ENSG00000090487	ENSG00000006194
ENSG00000090487	ENSG00000010610
ENSG00000090487	ENSG00000047230
ENSG00000090539	ENSG00000038295
ENSG00000090554	ENSG00000049130
ENSG00000090554	ENSG00000070087
ENSG00000090554	ENSG00000090554
ENSG00000090565	ENSG00000004059
ENSG00000090565	ENSG00000025772
ENSG00000090581	ENSG00000005007
ENSG00000090615	ENSG00000047932
ENSG00000090615	ENSG00000070770
ENSG00000090615	ENSG00000072062
ENSG00000090615	ENSG00000073009
ENSG00000090615	ENSG00000082701
ENSG00000090615	ENSG00000090615
ENSG00000090621	ENSG00000080345
ENSG00000090659	ENSG00000076662
ENSG00000090659	ENSG00000090659
ENSG00000090776	ENSG00000071051
ENSG00000090776	ENSG00000090776
ENSG00000090863	ENSG00000007908
ENSG00000090863	ENSG00000077150
ENSG00000090889	ENSG00000064961
ENSG00000090924	ENSG00000067560
ENSG00000090924	ENSG00000070831
ENSG00000090989	ENSG00000006451
ENSG00000090989	ENSG00000038382
ENSG00000091039	ENSG00000070770
ENSG00000091073	ENSG00000071539
ENSG00000091073	ENSG00000078967
ENSG00000091073	ENSG00000091073
ENSG00000091106	ENSG00000081770
ENSG00000091106	ENSG00000091106
ENSG00000091129	ENSG00000081026
ENSG00000091129	ENSG00000091129
ENSG00000091136	ENSG00000087085
ENSG00000091138	ENSG00000065054
ENSG00000091138	ENSG00000072062
ENSG00000091140	ENSG00000091140
ENSG00000091409	ENSG00000065618
ENSG00000091409	ENSG00000085117
ENSG00000091409	ENSG00000089159
ENSG00000091436	ENSG00000065559
ENSG00000091436	ENSG00000076984
ENSG00000091436	ENSG00000091436
ENSG00000091513	ENSG00000057593
ENSG00000091513	ENSG00000072274
ENSG00000091513	ENSG00000087266
ENSG00000091513	ENSG00000091513
ENSG00000091527	ENSG00000078043
ENSG00000091536	ENSG00000058056
ENSG00000091583	ENSG00000081479
ENSG00000091592	ENSG00000091106
ENSG00000091651	ENSG00000073111
ENSG00000091651	ENSG00000076003
ENSG00000091651	ENSG00000085840
ENSG00000091831	ENSG00000005339
ENSG00000091831	ENSG00000008838
ENSG00000091831	ENSG00000012048
ENSG00000091831	ENSG00000013364
ENSG00000091831	ENSG00000013561
ENSG00000091831	ENSG00000014824
ENSG00000091831	ENSG00000016082
ENSG00000091831	ENSG00000020426
ENSG00000091831	ENSG00000033800
ENSG00000091831	ENSG00000050748
ENSG00000091831	ENSG00000050820
ENSG00000091831	ENSG00000063978
ENSG00000091831	ENSG00000067334
ENSG00000091831	ENSG00000068097
ENSG00000091831	ENSG00000068885
ENSG00000091831	ENSG00000072062
ENSG00000091831	ENSG00000072310
ENSG00000091831	ENSG00000073584
ENSG00000091831	ENSG00000073614
ENSG00000091831	ENSG00000075275
ENSG00000091831	ENSG00000080503
ENSG00000091831	ENSG00000080824
ENSG00000091831	ENSG00000082175
ENSG00000091831	ENSG00000084623
ENSG00000091831	ENSG00000084676
ENSG00000091831	ENSG00000087191
ENSG00000091831	ENSG00000091831
ENSG00000091844	ENSG00000081087
ENSG00000091879	ENSG00000091879
ENSG00000092009	ENSG00000049130
ENSG00000092009	ENSG00000078401
ENSG00000092010	ENSG00000026025
ENSG00000092010	ENSG00000035403
ENSG00000092010	ENSG00000092010
ENSG00000092051	ENSG00000006114
ENSG00000092051	ENSG00000029725
ENSG00000092054	ENSG00000065057
ENSG00000092067	ENSG00000012223
ENSG00000092067	ENSG00000033800
ENSG00000092067	ENSG00000050748
ENSG00000092067	ENSG00000066336
ENSG00000092094	ENSG00000086061
ENSG00000092094	ENSG00000092094
ENSG00000092108	ENSG00000035403
ENSG00000092108	ENSG00000088930
ENSG00000092199	ENSG00000003756
ENSG00000092199	ENSG00000005075
ENSG00000092199	ENSG00000011304
ENSG00000092199	ENSG00000028137
ENSG00000092199	ENSG00000047315
ENSG00000092199	ENSG00000048540
ENSG00000092199	ENSG00000063244
ENSG00000092199	ENSG00000065978
ENSG00000092199	ENSG00000070770
ENSG00000092199	ENSG00000071894
ENSG00000092199	ENSG00000072501
ENSG00000092199	ENSG00000072958
ENSG00000092199	ENSG00000077150
ENSG00000092199	ENSG00000077312
ENSG00000092199	ENSG00000086102
ENSG00000092199	ENSG00000087365
ENSG00000092199	ENSG00000089280
ENSG00000092199	ENSG00000089682
ENSG00000092199	ENSG00000090060
ENSG00000092199	ENSG00000092199
ENSG00000092200	ENSG00000068323
ENSG00000092201	ENSG00000009954
ENSG00000092208	ENSG00000063244
ENSG00000092208	ENSG00000064703
ENSG00000092208	ENSG00000076944
ENSG00000092208	ENSG00000082516
ENSG00000092208	ENSG00000092208
ENSG00000092295	ENSG00000050748
ENSG00000092295	ENSG00000072062
ENSG00000092345	ENSG00000055917
ENSG00000092345	ENSG00000071626
ENSG00000092345	ENSG00000092345
ENSG00000092439	ENSG00000092439
ENSG00000092445	ENSG00000010810
ENSG00000092529	ENSG00000092529
ENSG00000092531	ENSG00000001626
ENSG00000092531	ENSG00000049245
ENSG00000092531	ENSG00000076944
ENSG00000092531	ENSG00000079689
ENSG00000092531	ENSG00000085365
ENSG00000092531	ENSG00000092531
ENSG00000092621	ENSG00000028137
ENSG00000092621	ENSG00000083937
ENSG00000092820	ENSG00000000457
ENSG00000092820	ENSG00000001626
ENSG00000092820	ENSG00000026103
ENSG00000092820	ENSG00000026508
ENSG00000092820	ENSG00000034713
ENSG00000092820	ENSG00000039068
ENSG00000092820	ENSG00000065054
ENSG00000092820	ENSG00000067900
ENSG00000092820	ENSG00000075624
ENSG00000092820	ENSG00000075711
ENSG00000092820	ENSG00000076662
ENSG00000092820	ENSG00000077274
ENSG00000092820	ENSG00000081237
ENSG00000092820	ENSG00000090339
ENSG00000092820	ENSG00000092820
ENSG00000092841	ENSG00000067182
ENSG00000092841	ENSG00000073009
ENSG00000092841	ENSG00000075624
ENSG00000092853	ENSG00000006634
ENSG00000092853	ENSG00000012048
ENSG00000092853	ENSG00000072062
ENSG00000092853	ENSG00000073111
ENSG00000092853	ENSG00000076003
ENSG00000092853	ENSG00000085840
ENSG00000092853	ENSG00000091651
ENSG00000092871	ENSG00000070770
ENSG00000092929	ENSG00000041353
ENSG00000092929	ENSG00000069974
ENSG00000092964	ENSG00000067900
ENSG00000092964	ENSG00000072062
ENSG00000092964	ENSG00000072832
ENSG00000092969	ENSG00000069702
ENSG00000092969	ENSG00000092969
ENSG00000093000	ENSG00000082898
ENSG00000093009	ENSG00000006634
ENSG00000093009	ENSG00000065328
ENSG00000093009	ENSG00000073111
ENSG00000093009	ENSG00000076003
ENSG00000093009	ENSG00000085840
ENSG00000093009	ENSG00000091651
ENSG00000093009	ENSG00000092853
ENSG00000093010	ENSG00000071539
ENSG00000093010	ENSG00000088930
ENSG00000093167	ENSG00000001626
[truncated: 63,535 more rows]

## Sheet: HQ
Additional file 3: the high-quality dataset of 36,144 human protein-protein interactions.
Ensembl Gene Acc #	Ensembl Gene Acc #
ENSG00000000938	ENSG00000000938
ENSG00000001626	ENSG00000001626
ENSG00000002016	ENSG00000002016
ENSG00000002822	ENSG00000002822
ENSG00000003400	ENSG00000003400
ENSG00000003402	ENSG00000003400
ENSG00000004478	ENSG00000004478
ENSG00000004700	ENSG00000004700
ENSG00000004939	ENSG00000004939
ENSG00000004975	ENSG00000004975
ENSG00000005075	ENSG00000003756
ENSG00000005249	ENSG00000002834
ENSG00000005249	ENSG00000005249
ENSG00000005339	ENSG00000005073
ENSG00000005339	ENSG00000005339
ENSG00000005381	ENSG00000005381
ENSG00000005844	ENSG00000005844
ENSG00000005882	ENSG00000005882
ENSG00000006062	ENSG00000006062
ENSG00000006075	ENSG00000006075
ENSG00000006194	ENSG00000004975
ENSG00000006210	ENSG00000006210
ENSG00000006611	ENSG00000006611
ENSG00000006638	ENSG00000006638
ENSG00000007168	ENSG00000007168
ENSG00000007171	ENSG00000007171
ENSG00000008056	ENSG00000008056
ENSG00000008441	ENSG00000008441
ENSG00000008735	ENSG00000008735
ENSG00000008988	ENSG00000006062
ENSG00000009724	ENSG00000009724
ENSG00000010017	ENSG00000005844
ENSG00000010017	ENSG00000010017
ENSG00000010278	ENSG00000005884
ENSG00000010438	ENSG00000003436
ENSG00000010610	ENSG00000004468
ENSG00000010610	ENSG00000010610
ENSG00000010671	ENSG00000005700
ENSG00000010671	ENSG00000010671
ENSG00000010803	ENSG00000010803
ENSG00000010810	ENSG00000005020
ENSG00000010810	ENSG00000007312
ENSG00000010810	ENSG00000010810
ENSG00000011009	ENSG00000010803
ENSG00000011052	ENSG00000006638
ENSG00000011052	ENSG00000011052
ENSG00000011275	ENSG00000011275
ENSG00000011304	ENSG00000003756
ENSG00000011304	ENSG00000005075
ENSG00000011304	ENSG00000011304
ENSG00000011422	ENSG00000010810
ENSG00000011485	ENSG00000004897
ENSG00000011485	ENSG00000011485
ENSG00000012048	ENSG00000001167
ENSG00000012048	ENSG00000005339
ENSG00000012048	ENSG00000012048
ENSG00000012171	ENSG00000012171
ENSG00000012822	ENSG00000008256
ENSG00000013441	ENSG00000013441
ENSG00000014257	ENSG00000014257
ENSG00000014641	ENSG00000014641
ENSG00000015285	ENSG00000000938
ENSG00000015285	ENSG00000010671
ENSG00000015285	ENSG00000010810
ENSG00000015285	ENSG00000015285
ENSG00000015413	ENSG00000015413
ENSG00000015475	ENSG00000014216
ENSG00000015475	ENSG00000015475
ENSG00000017797	ENSG00000006451
ENSG00000018236	ENSG00000018236
ENSG00000018408	ENSG00000007866
ENSG00000019505	ENSG00000019505
ENSG00000019582	ENSG00000019582
ENSG00000019991	ENSG00000019991
ENSG00000020426	ENSG00000005075
ENSG00000020922	ENSG00000012048
ENSG00000023191	ENSG00000023191
ENSG00000023516	ENSG00000005249
ENSG00000023734	ENSG00000023734
ENSG00000024422	ENSG00000024422
ENSG00000025796	ENSG00000008952
ENSG00000026025	ENSG00000007001
ENSG00000026025	ENSG00000008056
ENSG00000026025	ENSG00000008710
ENSG00000026025	ENSG00000026025
ENSG00000026103	ENSG00000003400
ENSG00000026103	ENSG00000010810
ENSG00000026103	ENSG00000026103
ENSG00000026508	ENSG00000007908
ENSG00000026508	ENSG00000010610
ENSG00000026508	ENSG00000010810
ENSG00000026508	ENSG00000019582
ENSG00000027697	ENSG00000027697
ENSG00000028137	ENSG00000005022
ENSG00000028137	ENSG00000026025
ENSG00000028137	ENSG00000028137
ENSG00000028203	ENSG00000028203
ENSG00000028277	ENSG00000020426
ENSG00000028277	ENSG00000028277
ENSG00000028528	ENSG00000028528
ENSG00000029534	ENSG00000004939
ENSG00000029534	ENSG00000026508
ENSG00000029725	ENSG00000029725
ENSG00000030110	ENSG00000015475
ENSG00000030110	ENSG00000030110
ENSG00000030419	ENSG00000030419
ENSG00000033122	ENSG00000033122
ENSG00000033867	ENSG00000001626
ENSG00000034152	ENSG00000008735
ENSG00000034971	ENSG00000034971
ENSG00000035115	ENSG00000026025
ENSG00000035403	ENSG00000008710
ENSG00000035403	ENSG00000035403
ENSG00000035664	ENSG00000035664
ENSG00000035928	ENSG00000012048
ENSG00000035928	ENSG00000035928
ENSG00000036828	ENSG00000034677
ENSG00000036828	ENSG00000036828
ENSG00000037042	ENSG00000034677
ENSG00000037280	ENSG00000037280
ENSG00000037757	ENSG00000037757
ENSG00000038002	ENSG00000038002
ENSG00000038427	ENSG00000026508
ENSG00000039068	ENSG00000008710
ENSG00000039068	ENSG00000039068
ENSG00000040933	ENSG00000014216
ENSG00000041357	ENSG00000041357
ENSG00000041982	ENSG00000018236
ENSG00000042088	ENSG00000005156
ENSG00000042088	ENSG00000042088
ENSG00000042753	ENSG00000006125
ENSG00000042832	ENSG00000042832
ENSG00000043462	ENSG00000015285
ENSG00000044115	ENSG00000008710
ENSG00000044115	ENSG00000035403
ENSG00000044115	ENSG00000039068
ENSG00000044574	ENSG00000006062
ENSG00000044574	ENSG00000006118
ENSG00000044574	ENSG00000028137
ENSG00000044574	ENSG00000042832
ENSG00000047230	ENSG00000047230
ENSG00000047315	ENSG00000003756
ENSG00000047315	ENSG00000011304
ENSG00000047315	ENSG00000020426
ENSG00000047457	ENSG00000005381
ENSG00000047457	ENSG00000012223
ENSG00000047849	ENSG00000007047
ENSG00000047932	ENSG00000001626
ENSG00000047932	ENSG00000026025
ENSG00000047932	ENSG00000047932
ENSG00000049130	ENSG00000049130
ENSG00000049167	ENSG00000032514
ENSG00000049246	ENSG00000008405
ENSG00000049247	ENSG00000049247
ENSG00000049323	ENSG00000049323
ENSG00000049540	ENSG00000011465
ENSG00000049541	ENSG00000035928
ENSG00000049860	ENSG00000049860
ENSG00000050820	ENSG00000007968
ENSG00000050820	ENSG00000008710
ENSG00000050820	ENSG00000010810
ENSG00000050820	ENSG00000017373
ENSG00000050820	ENSG00000044574
ENSG00000051180	ENSG00000002016
ENSG00000051180	ENSG00000012048
ENSG00000051180	ENSG00000026025
ENSG00000051180	ENSG00000051180
ENSG00000051523	ENSG00000007952
ENSG00000053747	ENSG00000005884
ENSG00000053900	ENSG00000004897
ENSG00000055130	ENSG00000055130
ENSG00000055208	ENSG00000044574
ENSG00000055332	ENSG00000055332
ENSG00000056345	ENSG00000005961
ENSG00000056345	ENSG00000014216
ENSG00000056345	ENSG00000056345
ENSG00000056558	ENSG00000003402
ENSG00000056558	ENSG00000005022
ENSG00000056558	ENSG00000006062
ENSG00000056558	ENSG00000006327
ENSG00000056558	ENSG00000023445
ENSG00000056558	ENSG00000028137
ENSG00000056558	ENSG00000048462
ENSG00000056558	ENSG00000049249
ENSG00000056558	ENSG00000056558
ENSG00000056972	ENSG00000056558
ENSG00000056972	ENSG00000056972
ENSG00000057294	ENSG00000046604
ENSG00000057593	ENSG00000057593
ENSG00000057663	ENSG00000057663
ENSG00000058262	ENSG00000028137
ENSG00000058404	ENSG00000058404
ENSG00000058668	ENSG00000012124
ENSG00000059728	ENSG00000059728
ENSG00000060069	ENSG00000047315
ENSG00000060138	ENSG00000006062
ENSG00000060138	ENSG00000006451
ENSG00000061656	ENSG00000061656
ENSG00000061676	ENSG00000055163
ENSG00000061938	ENSG00000010810
ENSG00000061938	ENSG00000058335
ENSG00000061987	ENSG00000028137
ENSG00000062038	ENSG00000044115
ENSG00000062038	ENSG00000062038
ENSG00000062194	ENSG00000005339
ENSG00000062725	ENSG00000062725
ENSG00000062822	ENSG00000035928
ENSG00000063015	ENSG00000061938
ENSG00000063046	ENSG00000063046
ENSG00000063177	ENSG00000006062
ENSG00000063244	ENSG00000003756
ENSG00000063244	ENSG00000005075
ENSG00000063244	ENSG00000011304
ENSG00000063244	ENSG00000047315
ENSG00000063322	ENSG00000008838
ENSG00000063322	ENSG00000042429
ENSG00000063438	ENSG00000026103
ENSG00000063438	ENSG00000051620
ENSG00000063438	ENSG00000063438
ENSG00000063978	ENSG00000063515
ENSG00000064012	ENSG00000003400
ENSG00000064012	ENSG00000003402
ENSG00000064012	ENSG00000006062
ENSG00000064012	ENSG00000012504
ENSG00000064012	ENSG00000015475
ENSG00000064012	ENSG00000017797
ENSG00000064012	ENSG00000026025
ENSG00000064012	ENSG00000026103
ENSG00000064012	ENSG00000039068
ENSG00000064012	ENSG00000055332
ENSG00000064012	ENSG00000056558
ENSG00000064012	ENSG00000062038
ENSG00000064012	ENSG00000064012
ENSG00000064300	ENSG00000040608
ENSG00000064393	ENSG00000005339
ENSG00000064393	ENSG00000007372
ENSG00000064393	ENSG00000010017
ENSG00000064489	ENSG00000064489
ENSG00000064601	ENSG00000064601
ENSG00000064651	ENSG00000064651
ENSG00000064787	ENSG00000064787
ENSG00000064961	ENSG00000026025
ENSG00000064995	ENSG00000005075
ENSG00000064995	ENSG00000020426
ENSG00000064995	ENSG00000047315
ENSG00000064995	ENSG00000064313
ENSG00000065000	ENSG00000006715
ENSG00000065029	ENSG00000033800
ENSG00000065054	ENSG00000001626
ENSG00000065054	ENSG00000018408
ENSG00000065135	ENSG00000060656
ENSG00000065135	ENSG00000065135
ENSG00000065154	ENSG00000065154
ENSG00000065308	ENSG00000065308
ENSG00000065361	ENSG00000065361
ENSG00000065371	ENSG00000065371
ENSG00000065427	ENSG00000007168
ENSG00000065559	ENSG00000008294
ENSG00000065559	ENSG00000050748
ENSG00000065559	ENSG00000065559
ENSG00000065618	ENSG00000065618
ENSG00000065675	ENSG00000010671
ENSG00000065675	ENSG00000010810
ENSG00000065675	ENSG00000065675
ENSG00000065923	ENSG00000065923
ENSG00000065978	ENSG00000003756
ENSG00000065978	ENSG00000005075
ENSG00000065978	ENSG00000006062
ENSG00000065978	ENSG00000011304
ENSG00000065978	ENSG00000047315
ENSG00000065978	ENSG00000063244
ENSG00000065978	ENSG00000065978
ENSG00000065989	ENSG00000065989
ENSG00000066027	ENSG00000055332
ENSG00000066044	ENSG00000066044
ENSG00000066117	ENSG00000009954
ENSG00000066136	ENSG00000001167
ENSG00000066230	ENSG00000065054
ENSG00000066230	ENSG00000066230
ENSG00000066294	ENSG00000066294
ENSG00000066336	ENSG00000005339
ENSG00000066455	ENSG00000066455
ENSG00000066926	ENSG00000066926
ENSG00000067057	ENSG00000028137
ENSG00000067066	ENSG00000064393
ENSG00000067082	ENSG00000014138
ENSG00000067141	ENSG00000065320
ENSG00000067177	ENSG00000067177
ENSG00000067182	ENSG00000003400
ENSG00000067182	ENSG00000005022
ENSG00000067182	ENSG00000035681
ENSG00000067182	ENSG00000044574
ENSG00000067182	ENSG00000056558
ENSG00000067182	ENSG00000058262
ENSG00000067182	ENSG00000061987
ENSG00000067182	ENSG00000067182
ENSG00000067225	ENSG00000067225
ENSG00000067369	ENSG00000012048
ENSG00000067369	ENSG00000067369
ENSG00000067560	ENSG00000023892
ENSG00000067560	ENSG00000038102
ENSG00000067560	ENSG00000038382
ENSG00000067560	ENSG00000058272
ENSG00000067560	ENSG00000065243
ENSG00000067560	ENSG00000067560
ENSG00000067606	ENSG00000010671
ENSG00000067606	ENSG00000067606
ENSG00000067715	ENSG00000067715
ENSG00000067900	ENSG00000026025
ENSG00000067900	ENSG00000058272
ENSG00000067900	ENSG00000067560
ENSG00000067900	ENSG00000067900
ENSG00000067955	ENSG00000020633
ENSG00000067955	ENSG00000067955
ENSG00000068024	ENSG00000020633
ENSG00000068024	ENSG00000048052
ENSG00000068024	ENSG00000064490
ENSG00000068024	ENSG00000068024
ENSG00000068028	ENSG00000058668
ENSG00000068028	ENSG00000067182
ENSG00000068028	ENSG00000068028
ENSG00000068078	ENSG00000014138
ENSG00000068078	ENSG00000068078
ENSG00000068097	ENSG00000028137
ENSG00000068305	ENSG00000048052
ENSG00000068305	ENSG00000068024
ENSG00000068305	ENSG00000068305
ENSG00000068323	ENSG00000068323
ENSG00000068400	ENSG00000068400
ENSG00000068831	ENSG00000009307
ENSG00000068903	ENSG00000068903
ENSG00000068976	ENSG00000068976
ENSG00000069329	ENSG00000028528
ENSG00000069399	ENSG00000005339
ENSG00000069535	ENSG00000069535
ENSG00000069667	ENSG00000011052
ENSG00000069667	ENSG00000048540
ENSG00000069667	ENSG00000069667
ENSG00000069696	ENSG00000022355
ENSG00000069869	ENSG00000069869
ENSG00000069956	ENSG00000069956
ENSG00000069966	ENSG00000059915
ENSG00000070061	ENSG00000006062
ENSG00000070087	ENSG00000011422
ENSG00000070087	ENSG00000067900
ENSG00000070087	ENSG00000070087
ENSG00000070193	ENSG00000066468
ENSG00000070371	ENSG00000067182
ENSG00000070444	ENSG00000070444
ENSG00000070756	ENSG00000006062
ENSG00000070756	ENSG00000063046
ENSG00000070756	ENSG00000070756
ENSG00000070770	ENSG00000005339
ENSG00000070770	ENSG00000015285
ENSG00000070770	ENSG00000015475
ENSG00000070770	ENSG00000060069
ENSG00000070808	ENSG00000033122
ENSG00000070808	ENSG00000035664
ENSG00000070808	ENSG00000070748
ENSG00000070808	ENSG00000070808
ENSG00000070831	ENSG00000007047
ENSG00000070831	ENSG00000015285
ENSG00000070831	ENSG00000023892
ENSG00000070831	ENSG00000031081
ENSG00000070831	ENSG00000055332
ENSG00000070831	ENSG00000061938
ENSG00000070831	ENSG00000066933
ENSG00000070831	ENSG00000070831
ENSG00000070886	ENSG00000010810
ENSG00000071051	ENSG00000065243
ENSG00000071054	ENSG00000064012
ENSG00000071242	ENSG00000002330
ENSG00000071537	ENSG00000067182
ENSG00000071539	ENSG00000071539
ENSG00000071564	ENSG00000005339
ENSG00000071564	ENSG00000071564
ENSG00000071655	ENSG00000065526
ENSG00000071655	ENSG00000071655
ENSG00000071894	ENSG00000003756
ENSG00000071894	ENSG00000005075
ENSG00000071894	ENSG00000011304
ENSG00000071894	ENSG00000047315
ENSG00000071894	ENSG00000063244
ENSG00000071894	ENSG00000064995
ENSG00000071894	ENSG00000065978
ENSG00000071894	ENSG00000071894
ENSG00000072062	ENSG00000002330
ENSG00000072062	ENSG00000006468
ENSG00000072062	ENSG00000008056
ENSG00000072062	ENSG00000011243
ENSG00000072062	ENSG00000011304
ENSG00000072062	ENSG00000026025
ENSG00000072062	ENSG00000055118
ENSG00000072062	ENSG00000058335
ENSG00000072062	ENSG00000065054
ENSG00000072062	ENSG00000067560
ENSG00000072110	ENSG00000008710
ENSG00000072110	ENSG00000044115
ENSG00000072110	ENSG00000065618
ENSG00000072110	ENSG00000072110
ENSG00000072201	ENSG00000008130
ENSG00000072274	ENSG00000010017
ENSG00000072274	ENSG00000010610
ENSG00000072274	ENSG00000010704
ENSG00000072274	ENSG00000072274
ENSG00000072310	ENSG00000072310
ENSG00000072315	ENSG00000072315
ENSG00000072401	ENSG00000004897
ENSG00000072401	ENSG00000053900
ENSG00000072401	ENSG00000070423
ENSG00000072501	ENSG00000003756
ENSG00000072501	ENSG00000005075
ENSG00000072501	ENSG00000011304
ENSG00000072501	ENSG00000012048
ENSG00000072501	ENSG00000047315
ENSG00000072501	ENSG00000063244
ENSG00000072501	ENSG00000065978
ENSG00000072501	ENSG00000071894
ENSG00000072609	ENSG00000072609
ENSG00000072682	ENSG00000072682
ENSG00000072778	ENSG00000072778
ENSG00000072803	ENSG00000055130
ENSG00000072803	ENSG00000072803
ENSG00000072818	ENSG00000010295
ENSG00000072818	ENSG00000049245
ENSG00000072818	ENSG00000072274
ENSG00000072832	ENSG00000026025
ENSG00000072832	ENSG00000067900
ENSG00000072864	ENSG00000007168
ENSG00000072958	ENSG00000004975
ENSG00000072958	ENSG00000006125
ENSG00000072958	ENSG00000024422
ENSG00000073008	ENSG00000073008
ENSG00000073009	ENSG00000005022
ENSG00000073009	ENSG00000005339
ENSG00000073009	ENSG00000006062
ENSG00000073009	ENSG00000008988
ENSG00000073009	ENSG00000017797
ENSG00000073009	ENSG00000026025
ENSG00000073009	ENSG00000044574
ENSG00000073009	ENSG00000050405
ENSG00000073009	ENSG00000056972
ENSG00000073009	ENSG00000057593
ENSG00000073009	ENSG00000060339
ENSG00000073009	ENSG00000064012
ENSG00000073009	ENSG00000065675
ENSG00000073009	ENSG00000067182
ENSG00000073009	ENSG00000073009
ENSG00000073050	ENSG00000005156
ENSG00000073050	ENSG00000012048
ENSG00000073050	ENSG00000039650
ENSG00000073050	ENSG00000070501
ENSG00000073111	ENSG00000002016
ENSG00000073111	ENSG00000006634
ENSG00000073111	ENSG00000065328
ENSG00000073111	ENSG00000069966
ENSG00000073111	ENSG00000071894
ENSG00000073111	ENSG00000073111
ENSG00000073282	ENSG00000064393
ENSG00000073584	ENSG00000009954
ENSG00000073711	ENSG00000011485
ENSG00000073711	ENSG00000073711
ENSG00000073756	ENSG00000073756
ENSG00000073803	ENSG00000073803
ENSG00000073849	ENSG00000073849
ENSG00000073905	ENSG00000030110
ENSG00000073921	ENSG00000024422
ENSG00000073921	ENSG00000064012
ENSG00000073921	ENSG00000070371
ENSG00000073969	ENSG00000034713
ENSG00000073969	ENSG00000073969
ENSG00000074047	ENSG00000043355
ENSG00000074181	ENSG00000074181
ENSG00000074201	ENSG00000005961
ENSG00000074266	ENSG00000074266
ENSG00000074319	ENSG00000074319
ENSG00000074410	ENSG00000074410
ENSG00000074621	ENSG00000074621
ENSG00000074696	ENSG00000028137
ENSG00000074966	ENSG00000010810
ENSG00000074966	ENSG00000043462
ENSG00000074966	ENSG00000074966
ENSG00000075073	ENSG00000006128
ENSG00000075142	ENSG00000075142
ENSG00000075151	ENSG00000070756
ENSG00000075213	ENSG00000012171
ENSG00000075340	ENSG00000072062
ENSG00000075340	ENSG00000075340
ENSG00000075388	ENSG00000068078
ENSG00000075413	ENSG00000057294
ENSG00000075413	ENSG00000065675
ENSG00000075415	ENSG00000028137
ENSG00000075415	ENSG00000067182
ENSG00000075618	ENSG00000064300
ENSG00000075624	ENSG00000002834
ENSG00000075624	ENSG00000070087
ENSG00000075624	ENSG00000073905
ENSG00000075624	ENSG00000075624
ENSG00000075651	ENSG00000006451
ENSG00000075651	ENSG00000067560
ENSG00000075651	ENSG00000070831
ENSG00000075651	ENSG00000075624
ENSG00000075702	ENSG00000075702
ENSG00000075711	ENSG00000015285
ENSG00000075711	ENSG00000044115
ENSG00000075711	ENSG00000054523
ENSG00000075711	ENSG00000058668
ENSG00000075711	ENSG00000070808
ENSG00000075711	ENSG00000074071
ENSG00000075711	ENSG00000075711
ENSG00000075886	ENSG00000006062
ENSG00000075886	ENSG00000028137
ENSG00000075886	ENSG00000055208
ENSG00000075886	ENSG00000056558
ENSG00000075886	ENSG00000067182
ENSG00000075886	ENSG00000073009
ENSG00000076003	ENSG00000065328
ENSG00000076003	ENSG00000073111
ENSG00000076003	ENSG00000076003
ENSG00000076242	ENSG00000006125
ENSG00000076242	ENSG00000012048
ENSG00000076242	ENSG00000057468
ENSG00000076242	ENSG00000058673
ENSG00000076242	ENSG00000064933
ENSG00000076321	ENSG00000076321
ENSG00000076344	ENSG00000069966
ENSG00000076554	ENSG00000076554
ENSG00000076604	ENSG00000064300
ENSG00000076641	ENSG00000010810
ENSG00000076641	ENSG00000043462
ENSG00000076662	ENSG00000005844
ENSG00000076662	ENSG00000065675
ENSG00000076685	ENSG00000076685
ENSG00000076864	ENSG00000070087
ENSG00000076864	ENSG00000076864
ENSG00000076924	ENSG00000032514
ENSG00000076924	ENSG00000049167
ENSG00000076928	ENSG00000026508
ENSG00000076928	ENSG00000076928
ENSG00000076984	ENSG00000008735
ENSG00000076984	ENSG00000050748
ENSG00000076984	ENSG00000076984
ENSG00000077044	ENSG00000077044
ENSG00000077097	ENSG00000077097
ENSG00000077150	ENSG00000006062
ENSG00000077150	ENSG00000015479
ENSG00000077150	ENSG00000044574
ENSG00000077150	ENSG00000063177
ENSG00000077150	ENSG00000069399
ENSG00000077150	ENSG00000070756
ENSG00000077150	ENSG00000072803
ENSG00000077150	ENSG00000073009
ENSG00000077150	ENSG00000075886
ENSG00000077150	ENSG00000077150
ENSG00000077232	ENSG00000044574
ENSG00000077235	ENSG00000067082
ENSG00000077235	ENSG00000068078
ENSG00000077235	ENSG00000077150
ENSG00000077238	ENSG00000067606
ENSG00000077264	ENSG00000077264
ENSG00000077279	ENSG00000007168
ENSG00000077279	ENSG00000072958
ENSG00000077279	ENSG00000077279
ENSG00000077312	ENSG00000003756
ENSG00000077312	ENSG00000005075
ENSG00000077312	ENSG00000011304
ENSG00000077312	ENSG00000047315
ENSG00000077312	ENSG00000063244
ENSG00000077312	ENSG00000065978
ENSG00000077312	ENSG00000072501
ENSG00000077312	ENSG00000077312
ENSG00000077348	ENSG00000067225
ENSG00000077463	ENSG00000026025
ENSG00000077514	ENSG00000062822
ENSG00000077522	ENSG00000075711
ENSG00000077522	ENSG00000077522
ENSG00000077721	ENSG00000070950
ENSG00000077809	ENSG00000010671
ENSG00000077809	ENSG00000077150
ENSG00000077942	ENSG00000038427
ENSG00000077942	ENSG00000049540
ENSG00000077942	ENSG00000077942
ENSG00000078018	ENSG00000007047
ENSG00000078018	ENSG00000010810
ENSG00000078018	ENSG00000072062
ENSG00000078018	ENSG00000078018
ENSG00000078043	ENSG00000006704
ENSG00000078043	ENSG00000033800
ENSG00000078043	ENSG00000077809
ENSG00000078053	ENSG00000008056
ENSG00000078053	ENSG00000078053
ENSG00000078098	ENSG00000011422
ENSG00000078098	ENSG00000078098
ENSG00000078177	ENSG00000069399
ENSG00000078177	ENSG00000069869
ENSG00000078269	ENSG00000078269
ENSG00000078328	ENSG00000004975
ENSG00000078328	ENSG00000075945
ENSG00000078369	ENSG00000059769
ENSG00000078403	ENSG00000078403
ENSG00000078579	ENSG00000068078
ENSG00000078699	ENSG00000067955
ENSG00000078900	ENSG00000005339
ENSG00000078900	ENSG00000064393
ENSG00000078900	ENSG00000073282
ENSG00000078900	ENSG00000078747
ENSG00000078900	ENSG00000078900
ENSG00000078902	ENSG00000078902
ENSG00000078967	ENSG00000070423
ENSG00000079102	ENSG00000071564
ENSG00000079102	ENSG00000078699
ENSG00000079102	ENSG00000079102
ENSG00000079134	ENSG00000051596
ENSG00000079215	ENSG00000028137
ENSG00000079246	ENSG00000062822
ENSG00000079246	ENSG00000077150
ENSG00000079277	ENSG00000075151
ENSG00000079277	ENSG00000079277
ENSG00000079313	ENSG00000011007
ENSG00000079313	ENSG00000079313
ENSG00000079385	ENSG00000079385
ENSG00000079435	ENSG00000072062
ENSG00000079459	ENSG00000079459
ENSG00000079462	ENSG00000007168
ENSG00000079462	ENSG00000072201
ENSG00000079462	ENSG00000079462
ENSG00000079482	ENSG00000067560
ENSG00000079482	ENSG00000070831
ENSG00000079805	ENSG00000002726
ENSG00000079805	ENSG00000078053
ENSG00000079841	ENSG00000069974
ENSG00000079950	ENSG00000054179
ENSG00000080031	ENSG00000050820
ENSG00000080166	ENSG00000080166
ENSG00000080293	ENSG00000070031
ENSG00000080298	ENSG00000080298
ENSG00000080493	ENSG00000033867
ENSG00000080503	ENSG00000009954
ENSG00000080503	ENSG00000049618
ENSG00000080503	ENSG00000077080
ENSG00000080561	ENSG00000080561
ENSG00000080603	ENSG00000005339
ENSG00000080709	ENSG00000080709
ENSG00000080815	ENSG00000039068
ENSG00000080815	ENSG00000044115
ENSG00000080815	ENSG00000051108
ENSG00000080815	ENSG00000064012
ENSG00000080815	ENSG00000067606
ENSG00000080815	ENSG00000080815
ENSG00000080824	ENSG00000006062
ENSG00000080824	ENSG00000011485
ENSG00000080824	ENSG00000025772
ENSG00000080824	ENSG00000055208
ENSG00000080824	ENSG00000055332
ENSG00000080824	ENSG00000056558
ENSG00000080824	ENSG00000061918
ENSG00000080824	ENSG00000067182
ENSG00000080824	ENSG00000070770
ENSG00000080824	ENSG00000073009
ENSG00000080824	ENSG00000077150
ENSG00000080824	ENSG00000079102
ENSG00000080824	ENSG00000080824
ENSG00000080839	ENSG00000031544
ENSG00000080910	ENSG00000000971
ENSG00000080986	ENSG00000002822
ENSG00000080986	ENSG00000012822
ENSG00000080986	ENSG00000072501
ENSG00000081041	ENSG00000074800
ENSG00000081041	ENSG00000081041
ENSG00000081052	ENSG00000011465
ENSG00000081189	ENSG00000068024
ENSG00000081189	ENSG00000081189
ENSG00000081237	ENSG00000005844
ENSG00000081237	ENSG00000010610
ENSG00000081237	ENSG00000010810
ENSG00000081237	ENSG00000012124
ENSG00000081237	ENSG00000043462
ENSG00000081248	ENSG00000075142
ENSG00000081307	ENSG00000034713
ENSG00000081320	ENSG00000081320
ENSG00000081377	ENSG00000068903
ENSG00000081479	ENSG00000008735
ENSG00000081479	ENSG00000042832
ENSG00000081479	ENSG00000066230
ENSG00000081479	ENSG00000075711
ENSG00000081479	ENSG00000081479
ENSG00000082126	ENSG00000072415
ENSG00000082175	ENSG00000033800
ENSG00000082212	ENSG00000082212
ENSG00000082458	ENSG00000058668
ENSG00000082458	ENSG00000075711
ENSG00000082458	ENSG00000081479
ENSG00000082512	ENSG00000006062
ENSG00000082512	ENSG00000056972
ENSG00000082512	ENSG00000082512
ENSG00000082516	ENSG00000064703
ENSG00000082556	ENSG00000060558
ENSG00000082701	ENSG00000023516
ENSG00000082701	ENSG00000064692
ENSG00000082701	ENSG00000069399
ENSG00000082701	ENSG00000080815
ENSG00000082701	ENSG00000082701
ENSG00000082781	ENSG00000049323
ENSG00000082805	ENSG00000079841
ENSG00000082898	ENSG00000028137
ENSG00000082898	ENSG00000031823
ENSG00000082898	ENSG00000066044
ENSG00000082898	ENSG00000073009
ENSG00000082898	ENSG00000077097
ENSG00000082898	ENSG00000082898
ENSG00000083290	ENSG00000014138
ENSG00000083312	ENSG00000066044
ENSG00000083312	ENSG00000083312
ENSG00000083457	ENSG00000072609
ENSG00000083635	ENSG00000012048
ENSG00000083750	ENSG00000025039
ENSG00000083799	ENSG00000073009
ENSG00000083838	ENSG00000006194
ENSG00000083845	ENSG00000006062
ENSG00000083845	ENSG00000073009
ENSG00000083845	ENSG00000077150
ENSG00000083857	ENSG00000051128
ENSG00000083896	ENSG00000074966
ENSG00000084072	ENSG00000076924
ENSG00000084092	ENSG00000049089
ENSG00000084092	ENSG00000065268
ENSG00000084207	ENSG00000084207
ENSG00000084463	ENSG00000071051
ENSG00000084463	ENSG00000079102
ENSG00000084463	ENSG00000082213
ENSG00000084623	ENSG00000008988
ENSG00000084623	ENSG00000083845
ENSG00000084652	ENSG00000073009
ENSG00000084674	ENSG00000044574
ENSG00000084674	ENSG00000080824
ENSG00000084674	ENSG00000081479
ENSG00000084676	ENSG00000005339
ENSG00000084676	ENSG00000012504
ENSG00000084676	ENSG00000069399
ENSG00000084676	ENSG00000073584
ENSG00000084676	ENSG00000074219
ENSG00000084676	ENSG00000077092
ENSG00000084676	ENSG00000082175
ENSG00000084676	ENSG00000084676
ENSG00000084731	ENSG00000084731
ENSG00000084754	ENSG00000067182
ENSG00000084754	ENSG00000077150
ENSG00000084764	ENSG00000074054
ENSG00000084774	ENSG00000006062
ENSG00000084774	ENSG00000028137
ENSG00000084774	ENSG00000055208
ENSG00000084774	ENSG00000067182
ENSG00000084774	ENSG00000072062
ENSG00000084774	ENSG00000073009
ENSG00000084774	ENSG00000077150
ENSG00000084774	ENSG00000084774
ENSG00000085063	ENSG00000010278
ENSG00000085063	ENSG00000065135
ENSG00000085117	ENSG00000005884
ENSG00000085117	ENSG00000010610
ENSG00000085117	ENSG00000065361
ENSG00000085224	ENSG00000051180
ENSG00000085265	ENSG00000049540
ENSG00000085265	ENSG00000085265
ENSG00000085276	ENSG00000005339
ENSG00000085276	ENSG00000068024
ENSG00000085365	ENSG00000006114
ENSG00000085365	ENSG00000065923
ENSG00000085365	ENSG00000085365
ENSG00000085433	ENSG00000072609
ENSG00000085511	ENSG00000034152
ENSG00000085511	ENSG00000065559
ENSG00000085721	ENSG00000068654
ENSG00000085733	ENSG00000065534
ENSG00000085733	ENSG00000079805
ENSG00000085733	ENSG00000085733
ENSG00000085832	ENSG00000063245
ENSG00000085832	ENSG00000069869
ENSG00000085832	ENSG00000072134
ENSG00000085832	ENSG00000079805
ENSG00000085832	ENSG00000085832
ENSG00000085840	ENSG00000073111
ENSG00000085840	ENSG00000082898
ENSG00000085978	ENSG00000057663
ENSG00000085978	ENSG00000073009
ENSG00000085978	ENSG00000085978
ENSG00000085999	ENSG00000051180
ENSG00000086015	ENSG00000066230
ENSG00000086015	ENSG00000074276
ENSG00000086061	ENSG00000001626
ENSG00000086061	ENSG00000006062
ENSG00000086061	ENSG00000028137
ENSG00000086061	ENSG00000055208
ENSG00000086061	ENSG00000056558
ENSG00000086061	ENSG00000067182
ENSG00000086061	ENSG00000077150
ENSG00000086062	ENSG00000008128
ENSG00000086065	ENSG00000062725
ENSG00000086102	ENSG00000003756
ENSG00000086102	ENSG00000005075
ENSG00000086102	ENSG00000011304
ENSG00000086102	ENSG00000047315
ENSG00000086102	ENSG00000063244
ENSG00000086102	ENSG00000065978
ENSG00000086102	ENSG00000071894
ENSG00000086102	ENSG00000072501
ENSG00000086102	ENSG00000077312
ENSG00000086232	ENSG00000080824
ENSG00000086475	ENSG00000086475
ENSG00000086548	ENSG00000079385
ENSG00000086619	ENSG00000023318
ENSG00000087053	ENSG00000087053
ENSG00000087074	ENSG00000050820
ENSG00000087076	ENSG00000087076
ENSG00000087077	ENSG00000035403
ENSG00000087077	ENSG00000050820
ENSG00000087077	ENSG00000064547
ENSG00000087077	ENSG00000071051
ENSG00000087077	ENSG00000078399
ENSG00000087086	ENSG00000087086
ENSG00000087087	ENSG00000026025
ENSG00000087088	ENSG00000015475
ENSG00000087088	ENSG00000030110
ENSG00000087088	ENSG00000073905
ENSG00000087088	ENSG00000087088
ENSG00000087095	ENSG00000064393
ENSG00000087095	ENSG00000087095
ENSG00000087191	ENSG00000013275
ENSG00000087191	ENSG00000069667
ENSG00000087191	ENSG00000077150
ENSG00000087245	ENSG00000008516
ENSG00000087245	ENSG00000035862
ENSG00000087245	ENSG00000087245
ENSG00000087258	ENSG00000060656
ENSG00000087274	ENSG00000070182
ENSG00000087274	ENSG00000075340
ENSG00000087302	ENSG00000087302
ENSG00000087303	ENSG00000049540
ENSG00000087365	ENSG00000003756
ENSG00000087365	ENSG00000005075
ENSG00000087365	ENSG00000011304
ENSG00000087365	ENSG00000047315
ENSG00000087365	ENSG00000063244
ENSG00000087365	ENSG00000065978
ENSG00000087365	ENSG00000071894
ENSG00000087365	ENSG00000072501
ENSG00000087365	ENSG00000077312
ENSG00000087365	ENSG00000086102
ENSG00000087460	ENSG00000021300
ENSG00000087460	ENSG00000078369
ENSG00000087460	ENSG00000087460
ENSG00000087470	ENSG00000026025
ENSG00000087470	ENSG00000082701
ENSG00000087586	ENSG00000011052
ENSG00000087586	ENSG00000012048
ENSG00000087586	ENSG00000071655
ENSG00000087586	ENSG00000072609
ENSG00000087586	ENSG00000087586
ENSG00000087842	ENSG00000008441
ENSG00000087903	ENSG00000080298
ENSG00000087903	ENSG00000087903
ENSG00000088038	ENSG00000005339
ENSG00000088053	ENSG00000010810
ENSG00000088179	ENSG00000085224
ENSG00000088247	ENSG00000011304
ENSG00000088325	ENSG00000087586
ENSG00000088387	ENSG00000070831
ENSG00000088538	ENSG00000080815
ENSG00000088766	ENSG00000076003
ENSG00000088808	ENSG00000073282
ENSG00000088808	ENSG00000078900
ENSG00000088832	ENSG00000004478
ENSG00000088832	ENSG00000088832
ENSG00000088833	ENSG00000079435
ENSG00000088926	ENSG00000019991
ENSG00000088926	ENSG00000088926
ENSG00000088930	ENSG00000078902
ENSG00000088986	ENSG00000015171
ENSG00000088986	ENSG00000062485
ENSG00000088986	ENSG00000064787
ENSG00000088986	ENSG00000067191
ENSG00000088986	ENSG00000075413
ENSG00000088986	ENSG00000075624
ENSG00000088986	ENSG00000079805
ENSG00000088986	ENSG00000082212
ENSG00000088986	ENSG00000086015
ENSG00000088986	ENSG00000088986
ENSG00000088992	ENSG00000088992
ENSG00000089006	ENSG00000070371
ENSG00000089009	ENSG00000006062
ENSG00000089009	ENSG00000077150
ENSG00000089022	ENSG00000050748
ENSG00000089041	ENSG00000075624
ENSG00000089053	ENSG00000004897
ENSG00000089053	ENSG00000053900
ENSG00000089053	ENSG00000070756
ENSG00000089053	ENSG00000072401
ENSG00000089154	ENSG00000028137
ENSG00000089154	ENSG00000067182
ENSG00000089154	ENSG00000073009
ENSG00000089157	ENSG00000006062
ENSG00000089157	ENSG00000073009
ENSG00000089157	ENSG00000077150
ENSG00000089159	ENSG00000007264
ENSG00000089159	ENSG00000008710
ENSG00000089159	ENSG00000035403
ENSG00000089159	ENSG00000037042
ENSG00000089159	ENSG00000070756
ENSG00000089159	ENSG00000075886
ENSG00000089159	ENSG00000078304
ENSG00000089159	ENSG00000079385
ENSG00000089159	ENSG00000080031
ENSG00000089169	ENSG00000069974
ENSG00000089169	ENSG00000075340
ENSG00000089199	ENSG00000062822
ENSG00000089199	ENSG00000067955
ENSG00000089199	ENSG00000068078
ENSG00000089199	ENSG00000075413
ENSG00000089220	ENSG00000067606
ENSG00000089220	ENSG00000089220
ENSG00000089234	ENSG00000012048
ENSG00000089234	ENSG00000089234
ENSG00000089248	ENSG00000044574
ENSG00000089248	ENSG00000089248
ENSG00000089250	ENSG00000054356
ENSG00000089250	ENSG00000058668
ENSG00000089250	ENSG00000070808
ENSG00000089250	ENSG00000072062
ENSG00000089250	ENSG00000080824
ENSG00000089250	ENSG00000088986
ENSG00000089280	ENSG00000003756
ENSG00000089280	ENSG00000005075
ENSG00000089280	ENSG00000011304
ENSG00000089280	ENSG00000047315
ENSG00000089280	ENSG00000063244
ENSG00000089280	ENSG00000065978
ENSG00000089280	ENSG00000066336
ENSG00000089280	ENSG00000071894
ENSG00000089280	ENSG00000072501
ENSG00000089280	ENSG00000077312
ENSG00000089280	ENSG00000086102
ENSG00000089280	ENSG00000087365
ENSG00000089280	ENSG00000089280
ENSG00000089289	ENSG00000080561
ENSG00000089597	ENSG00000081237
ENSG00000089639	ENSG00000067560
ENSG00000089685	ENSG00000080824
ENSG00000089685	ENSG00000089685
ENSG00000089737	ENSG00000011143
ENSG00000089737	ENSG00000014138
ENSG00000089737	ENSG00000044574
ENSG00000089737	ENSG00000074582
ENSG00000089737	ENSG00000076201
ENSG00000089737	ENSG00000078668
ENSG00000089737	ENSG00000079462
ENSG00000089820	ENSG00000009307
ENSG00000089902	ENSG00000073584
ENSG00000089902	ENSG00000084093
ENSG00000090020	ENSG00000071054
ENSG00000090020	ENSG00000088992
ENSG00000090060	ENSG00000003756
ENSG00000090060	ENSG00000005075
ENSG00000090060	ENSG00000011304
ENSG00000090060	ENSG00000047315
ENSG00000090060	ENSG00000063244
ENSG00000090060	ENSG00000065978
ENSG00000090060	ENSG00000072501
ENSG00000090060	ENSG00000077312
ENSG00000090060	ENSG00000086102
ENSG00000090060	ENSG00000087365
ENSG00000090060	ENSG00000089280
ENSG00000090061	ENSG00000077800
ENSG00000090269	ENSG00000011600
ENSG00000090273	ENSG00000007168
ENSG00000090339	ENSG00000005844
ENSG00000090339	ENSG00000090339
ENSG00000090372	ENSG00000070669
ENSG00000090376	ENSG00000090376
ENSG00000090382	ENSG00000012223
ENSG00000090382	ENSG00000049540
ENSG00000090402	ENSG00000072062
ENSG00000090432	ENSG00000062725
ENSG00000090487	ENSG00000006194
ENSG00000090487	ENSG00000010610
ENSG00000090487	ENSG00000047230
ENSG00000090554	ENSG00000049130
ENSG00000090554	ENSG00000070087
ENSG00000090554	ENSG00000090554
ENSG00000090565	ENSG00000004059
ENSG00000090565	ENSG00000025772
ENSG00000090615	ENSG00000047932
ENSG00000090615	ENSG00000073009
ENSG00000090615	ENSG00000090615
ENSG00000090659	ENSG00000076662
ENSG00000090659	ENSG00000090659
ENSG00000090776	ENSG00000071051
ENSG00000090776	ENSG00000090776
ENSG00000090863	ENSG00000007908
ENSG00000090889	ENSG00000064961
ENSG00000090989	ENSG00000006451
ENSG00000091073	ENSG00000078967
ENSG00000091136	ENSG00000087085
ENSG00000091138	ENSG00000065054
ENSG00000091140	ENSG00000091140
ENSG00000091409	ENSG00000065618
ENSG00000091409	ENSG00000085117
ENSG00000091409	ENSG00000089159
ENSG00000091436	ENSG00000076984
ENSG00000091436	ENSG00000091436
ENSG00000091513	ENSG00000072274
ENSG00000091513	ENSG00000087266
ENSG00000091513	ENSG00000091513
ENSG00000091583	ENSG00000081479
ENSG00000091592	ENSG00000091106
ENSG00000091651	ENSG00000073111
ENSG00000091651	ENSG00000076003
ENSG00000091651	ENSG00000085840
ENSG00000091831	ENSG00000005339
ENSG00000091831	ENSG00000012048
ENSG00000091831	ENSG00000013364
ENSG00000091831	ENSG00000013561
ENSG00000091831	ENSG00000014824
ENSG00000091831	ENSG00000016082
ENSG00000091831	ENSG00000020426
ENSG00000091831	ENSG00000063978
ENSG00000091831	ENSG00000067334
ENSG00000091831	ENSG00000068885
ENSG00000091831	ENSG00000072310
ENSG00000091831	ENSG00000073614
ENSG00000091831	ENSG00000080824
ENSG00000091831	ENSG00000084676
ENSG00000091831	ENSG00000087191
ENSG00000091831	ENSG00000091831
ENSG00000091879	ENSG00000091879
ENSG00000092010	ENSG00000026025
ENSG00000092010	ENSG00000035403
ENSG00000092010	ENSG00000092010
ENSG00000092051	ENSG00000006114
ENSG00000092051	ENSG00000029725
ENSG00000092067	ENSG00000033800
ENSG00000092067	ENSG00000066336
ENSG00000092108	ENSG00000088930
ENSG00000092199	ENSG00000003756
ENSG00000092199	ENSG00000005075
ENSG00000092199	ENSG00000011304
ENSG00000092199	ENSG00000028137
ENSG00000092199	ENSG00000047315
ENSG00000092199	ENSG00000048540
ENSG00000092199	ENSG00000063244
ENSG00000092199	ENSG00000065978
ENSG00000092199	ENSG00000070770
ENSG00000092199	ENSG00000071894
ENSG00000092199	ENSG00000072501
ENSG00000092199	ENSG00000072958
ENSG00000092199	ENSG00000077150
ENSG00000092199	ENSG00000077312
ENSG00000092199	ENSG00000086102
ENSG00000092199	ENSG00000087365
ENSG00000092199	ENSG00000089280
ENSG00000092199	ENSG00000089682
ENSG00000092199	ENSG00000090060
ENSG00000092199	ENSG00000092199
ENSG00000092201	ENSG00000009954
ENSG00000092208	ENSG00000063244
ENSG00000092208	ENSG00000064703
ENSG00000092208	ENSG00000082516
ENSG00000092208	ENSG00000092208
ENSG00000092345	ENSG00000055917
ENSG00000092345	ENSG00000071626
ENSG00000092345	ENSG00000092345
ENSG00000092439	ENSG00000092439
ENSG00000092531	ENSG00000001626
ENSG00000092531	ENSG00000049245
ENSG00000092531	ENSG00000076944
ENSG00000092531	ENSG00000079689
ENSG00000092531	ENSG00000085365
ENSG00000092621	ENSG00000028137
ENSG00000092820	ENSG00000000457
ENSG00000092820	ENSG00000026103
ENSG00000092820	ENSG00000026508
ENSG00000092820	ENSG00000039068
ENSG00000092820	ENSG00000065054
ENSG00000092820	ENSG00000067900
ENSG00000092820	ENSG00000075624
ENSG00000092820	ENSG00000075711
ENSG00000092820	ENSG00000076662
ENSG00000092820	ENSG00000090339
ENSG00000092820	ENSG00000092820
ENSG00000092841	ENSG00000067182
ENSG00000092841	ENSG00000073009
ENSG00000092853	ENSG00000006634
ENSG00000092853	ENSG00000012048
ENSG00000092853	ENSG00000073111
ENSG00000092853	ENSG00000076003
ENSG00000092853	ENSG00000085840
ENSG00000092853	ENSG00000091651
ENSG00000092929	ENSG00000041353
ENSG00000092929	ENSG00000069974
ENSG00000092964	ENSG00000067900
ENSG00000092964	ENSG00000072832
ENSG00000092969	ENSG00000069702
ENSG00000092969	ENSG00000092969
ENSG00000093000	ENSG00000082898
ENSG00000093009	ENSG00000006634
ENSG00000093009	ENSG00000065328
ENSG00000093009	ENSG00000073111
ENSG00000093009	ENSG00000076003
ENSG00000093009	ENSG00000085840
ENSG00000093009	ENSG00000091651
ENSG00000093009	ENSG00000092853
ENSG00000093010	ENSG00000088930
ENSG00000094631	ENSG00000068903
ENSG00000094631	ENSG00000069399
ENSG00000094804	ENSG00000011243
ENSG00000094804	ENSG00000065328
ENSG00000094804	ENSG00000073111
ENSG00000094804	ENSG00000085840
ENSG00000094804	ENSG00000091651
ENSG00000094804	ENSG00000092853
ENSG00000094804	ENSG00000093009
ENSG00000094880	ENSG00000004897
ENSG00000094880	ENSG00000053900
ENSG00000094880	ENSG00000072401
ENSG00000094880	ENSG00000089053
ENSG00000094914	ENSG00000094914
ENSG00000094916	ENSG00000048052
ENSG00000094916	ENSG00000067066
ENSG00000094916	ENSG00000068024
ENSG00000094916	ENSG00000088305
ENSG00000095002	ENSG00000005339
ENSG00000095002	ENSG00000012048
ENSG00000095002	ENSG00000073009
ENSG00000095015	ENSG00000005022
ENSG00000095015	ENSG00000026025
ENSG00000095015	ENSG00000044574
ENSG00000095015	ENSG00000063177
ENSG00000095015	ENSG00000065559
ENSG00000095015	ENSG00000075886
ENSG00000095015	ENSG00000076984
ENSG00000095015	ENSG00000080824
ENSG00000095015	ENSG00000084754
ENSG00000095015	ENSG00000084774
ENSG00000095015	ENSG00000086061
ENSG00000095015	ENSG00000089157
ENSG00000095015	ENSG00000095015
ENSG00000095059	ENSG00000095059
ENSG00000095066	ENSG00000017797
ENSG00000095066	ENSG00000036672
ENSG00000095066	ENSG00000075292
ENSG00000095303	ENSG00000095303
ENSG00000095370	ENSG00000050820
ENSG00000095574	ENSG00000030419
ENSG00000095574	ENSG00000095574
ENSG00000095585	ENSG00000010671
ENSG00000095585	ENSG00000043462
ENSG00000095585	ENSG00000086730
ENSG00000095739	ENSG00000039600
ENSG00000095794	ENSG00000005339
ENSG00000095794	ENSG00000070770
ENSG00000095794	ENSG00000072062
ENSG00000095794	ENSG00000082701
ENSG00000095794	ENSG00000095794
ENSG00000095970	ENSG00000011600
ENSG00000096060	ENSG00000080824
ENSG00000096060	ENSG00000082175
ENSG00000096060	ENSG00000095015
ENSG00000096063	ENSG00000096063
ENSG00000096150	ENSG00000006062
ENSG00000096150	ENSG00000028137
ENSG00000096150	ENSG00000077150
ENSG00000096150	ENSG00000084623
ENSG00000096155	ENSG00000006128
ENSG00000096155	ENSG00000070423
ENSG00000096155	ENSG00000074842
ENSG00000096155	ENSG00000078401
ENSG00000096155	ENSG00000090520
ENSG00000096384	ENSG00000006062
ENSG00000096384	ENSG00000073009
ENSG00000096384	ENSG00000089737
ENSG00000096384	ENSG00000091831
ENSG00000096384	ENSG00000095015
ENSG00000096384	ENSG00000096384
ENSG00000096401	ENSG00000065328
ENSG00000096401	ENSG00000085840
ENSG00000096433	ENSG00000029534
ENSG00000096467	ENSG00000091640
ENSG00000096696	ENSG00000026025
ENSG00000096696	ENSG00000057294
ENSG00000096696	ENSG00000065618
ENSG00000096696	ENSG00000077150
ENSG00000096696	ENSG00000081277
ENSG00000096696	ENSG00000096696
ENSG00000096968	ENSG00000012048
ENSG00000096968	ENSG00000027697
ENSG00000096968	ENSG00000066027
ENSG00000096968	ENSG00000067182
ENSG00000096968	ENSG00000077809
ENSG00000096968	ENSG00000081985
ENSG00000096968	ENSG00000091181
ENSG00000096968	ENSG00000096968
ENSG00000096996	ENSG00000081985
ENSG00000097007	ENSG00000002016
ENSG00000097007	ENSG00000010671
ENSG00000097007	ENSG00000012048
ENSG00000097007	ENSG00000012983
ENSG00000097007	ENSG00000050820
ENSG00000097007	ENSG00000051180
ENSG00000097007	ENSG00000072135
ENSG00000097007	ENSG00000076641
ENSG00000097007	ENSG00000078900
ENSG00000097007	ENSG00000083896
ENSG00000097007	ENSG00000089159
ENSG00000097007	ENSG00000095637
ENSG00000097007	ENSG00000096968
ENSG00000097007	ENSG00000097007
ENSG00000097033	ENSG00000078053
ENSG00000097033	ENSG00000087088
ENSG00000097046	ENSG00000006634
ENSG00000097046	ENSG00000065328
ENSG00000097046	ENSG00000073111
ENSG00000097046	ENSG00000091651
ENSG00000097046	ENSG00000092853
ENSG00000097046	ENSG00000093009
ENSG00000099139	ENSG00000062725
ENSG00000099204	ENSG00000026025
ENSG00000099204	ENSG00000095066
ENSG00000099250	ENSG00000001617
ENSG00000099250	ENSG00000012171
ENSG00000099250	ENSG00000075213
ENSG00000099331	ENSG00000066777
ENSG00000099617	ENSG00000044524
ENSG00000099769	ENSG00000017427
ENSG00000099783	ENSG00000003756
ENSG00000099783	ENSG00000005075
ENSG00000099783	ENSG00000011304
ENSG00000099783	ENSG00000047315
ENSG00000099783	ENSG00000048540
ENSG00000099783	ENSG00000063244
ENSG00000099783	ENSG00000065978
ENSG00000099783	ENSG00000071894
ENSG00000099783	ENSG00000072501
ENSG00000099783	ENSG00000077312
ENSG00000099783	ENSG00000086102
ENSG00000099783	ENSG00000087365
ENSG00000099783	ENSG00000089280
ENSG00000099783	ENSG00000090060
ENSG00000099783	ENSG00000092199
ENSG00000099804	ENSG00000086666
ENSG00000099804	ENSG00000095794
ENSG00000099810	ENSG00000007944
ENSG00000099817	ENSG00000003756
ENSG00000099817	ENSG00000011304
ENSG00000099817	ENSG00000020426
ENSG00000099817	ENSG00000063244
ENSG00000099817	ENSG00000064995
ENSG00000099817	ENSG00000065978
ENSG00000099817	ENSG00000071894
ENSG00000099817	ENSG00000072501
ENSG00000099817	ENSG00000077312
ENSG00000099817	ENSG00000086102
ENSG00000099817	ENSG00000087365
ENSG00000099817	ENSG00000089199
ENSG00000099817	ENSG00000089280
ENSG00000099817	ENSG00000090060
ENSG00000099817	ENSG00000092199
ENSG00000099817	ENSG00000099783
ENSG00000099817	ENSG00000099817
ENSG00000099821	ENSG00000029639
ENSG00000099821	ENSG00000077150
ENSG00000099860	ENSG00000085511
ENSG00000099866	ENSG00000026508
ENSG00000099875	ENSG00000099875
ENSG00000099889	ENSG00000039068
ENSG00000099901	ENSG00000099901
ENSG00000099910	ENSG00000074660
ENSG00000099910	ENSG00000099910
ENSG00000099937	ENSG00000099937
ENSG00000099940	ENSG00000079950
ENSG00000099942	ENSG00000012983
ENSG00000099942	ENSG00000015285
ENSG00000099942	ENSG00000033327
ENSG00000099942	ENSG00000050820
ENSG00000099942	ENSG00000089159
ENSG00000099942	ENSG00000095585
ENSG00000099942	ENSG00000097007
ENSG00000099942	ENSG00000099942
ENSG00000099956	ENSG00000009954
ENSG00000099956	ENSG00000082898
ENSG00000099956	ENSG00000087074
ENSG00000099956	ENSG00000099956
ENSG00000099964	ENSG00000019582
ENSG00000099964	ENSG00000090372
ENSG00000099964	ENSG00000099964
ENSG00000099968	ENSG00000034713
ENSG00000099985	ENSG00000081052
ENSG00000099991	ENSG00000064489
ENSG00000099991	ENSG00000078053
ENSG00000099995	ENSG00000003756
ENSG00000099995	ENSG00000005075
ENSG00000099995	ENSG00000011304
ENSG00000099995	ENSG00000047315
ENSG00000099995	ENSG00000063244
ENSG00000099995	ENSG00000065978
ENSG00000099995	ENSG00000071894
ENSG00000099995	ENSG00000072501
ENSG00000099995	ENSG00000077312
ENSG00000099995	ENSG00000086102
ENSG00000099995	ENSG00000089280
ENSG00000099995	ENSG00000090060
ENSG00000099995	ENSG00000092199
ENSG00000099995	ENSG00000099783
ENSG00000099995	ENSG00000099817
ENSG00000100028	ENSG00000003756
ENSG00000100028	ENSG00000005075
ENSG00000100028	ENSG00000011304
ENSG00000100028	ENSG00000047315
ENSG00000100028	ENSG00000063244
ENSG00000100028	ENSG00000064703
ENSG00000100028	ENSG00000065978
ENSG00000100028	ENSG00000071894
ENSG00000100028	ENSG00000072501
ENSG00000100028	ENSG00000077312
ENSG00000100028	ENSG00000082516
ENSG00000100028	ENSG00000086102
ENSG00000100028	ENSG00000087365
ENSG00000100028	ENSG00000089280
ENSG00000100028	ENSG00000090060
ENSG00000100028	ENSG00000092199
ENSG00000100028	ENSG00000099783
ENSG00000100028	ENSG00000099817
ENSG00000100028	ENSG00000099995
ENSG00000100030	ENSG00000033327
ENSG00000100030	ENSG00000047410
ENSG00000100030	ENSG00000064300
ENSG00000100030	ENSG00000068024
ENSG00000100030	ENSG00000071242
ENSG00000100030	ENSG00000079277
ENSG00000100030	ENSG00000080031
ENSG00000100030	ENSG00000080824
ENSG00000100030	ENSG00000084676
ENSG00000100030	ENSG00000089022
ENSG00000100030	ENSG00000089220
ENSG00000100030	ENSG00000091831
ENSG00000100030	ENSG00000099875
ENSG00000100030	ENSG00000100030
ENSG00000100034	ENSG00000100034
ENSG00000100038	ENSG00000030582
ENSG00000100058	ENSG00000100058
ENSG00000100065	ENSG00000073009
ENSG00000100075	ENSG00000028137
ENSG00000100079	ENSG00000100079
ENSG00000100083	ENSG00000003056
ENSG00000100083	ENSG00000006114
ENSG00000100083	ENSG00000029725
ENSG00000100083	ENSG00000074319
ENSG00000100083	ENSG00000100083
ENSG00000100084	ENSG00000009709
ENSG00000100092	ENSG00000067560
ENSG00000100092	ENSG00000100092
ENSG00000100097	ENSG00000010610
ENSG00000100097	ENSG00000081237
ENSG00000100105	ENSG00000063978
ENSG00000100106	ENSG00000026025
ENSG00000100122	ENSG00000006071
ENSG00000100122	ENSG00000100122
ENSG00000100129	ENSG00000079805
ENSG00000100129	ENSG00000085721
ENSG00000100129	ENSG00000088930
ENSG00000100138	ENSG00000003756
ENSG00000100138	ENSG00000005075
ENSG00000100138	ENSG00000011304
ENSG00000100138	ENSG00000014138
ENSG00000100138	ENSG00000047315
ENSG00000100138	ENSG00000063244
ENSG00000100138	ENSG00000065978
ENSG00000100138	ENSG00000071894
ENSG00000100138	ENSG00000072501
ENSG00000100138	ENSG00000077235
ENSG00000100138	ENSG00000077312
ENSG00000100138	ENSG00000086102
ENSG00000100138	ENSG00000087365
ENSG00000100138	ENSG00000089280
ENSG00000100138	ENSG00000090060
ENSG00000100138	ENSG00000092199
ENSG00000100138	ENSG00000099783
ENSG00000100138	ENSG00000099817
ENSG00000100138	ENSG00000099995
ENSG00000100138	ENSG00000100028
ENSG00000100141	ENSG00000067248
ENSG00000100142	ENSG00000003756
ENSG00000100142	ENSG00000011304
ENSG00000100142	ENSG00000020426
ENSG00000100142	ENSG00000063244
ENSG00000100142	ENSG00000064995
ENSG00000100142	ENSG00000065978
ENSG00000100142	ENSG00000071894
ENSG00000100142	ENSG00000072501
ENSG00000100142	ENSG00000077312
ENSG00000100142	ENSG00000086102
ENSG00000100142	ENSG00000087365
ENSG00000100142	ENSG00000089280
ENSG00000100142	ENSG00000090060
ENSG00000100142	ENSG00000092199
ENSG00000100142	ENSG00000099783
ENSG00000100142	ENSG00000099817
ENSG00000100142	ENSG00000099995
ENSG00000100142	ENSG00000100028
ENSG00000100142	ENSG00000100138
ENSG00000100146	ENSG00000100146
ENSG00000100151	ENSG00000090776
ENSG00000100151	ENSG00000100151
ENSG00000100181	ENSG00000004975
ENSG00000100181	ENSG00000008405
ENSG00000100181	ENSG00000015475
ENSG00000100181	ENSG00000049246
ENSG00000100201	ENSG00000072201
ENSG00000100201	ENSG00000084463
ENSG00000100201	ENSG00000091831
ENSG00000100206	ENSG00000051180
ENSG00000100206	ENSG00000100206
ENSG00000100207	ENSG00000063978
ENSG00000100207	ENSG00000091831
ENSG00000100219	ENSG00000091831
ENSG00000100219	ENSG00000100219
ENSG00000100234	ENSG00000087245
ENSG00000100241	ENSG00000087053
ENSG00000100266	ENSG00000100266
ENSG00000100280	ENSG00000004059
ENSG00000100280	ENSG00000005339
ENSG00000100284	ENSG00000039319
ENSG00000100284	ENSG00000078902
ENSG00000100285	ENSG00000100030
ENSG00000100292	ENSG00000089250
ENSG00000100292	ENSG00000100292
ENSG00000100297	ENSG00000073111
ENSG00000100297	ENSG00000085840
ENSG00000100297	ENSG00000092853
ENSG00000100297	ENSG00000093009
ENSG00000100297	ENSG00000096401
ENSG00000100299	ENSG00000100299
ENSG00000100300	ENSG00000005379
ENSG00000100311	ENSG00000092199
ENSG00000100311	ENSG00000100311
ENSG00000100316	ENSG00000006062
ENSG00000100316	ENSG00000095015
ENSG00000100320	ENSG00000078328
ENSG00000100324	ENSG00000044574
ENSG00000100324	ENSG00000055208
ENSG00000100324	ENSG00000075886
ENSG00000100324	ENSG00000080824
ENSG00000100324	ENSG00000086061
ENSG00000100324	ENSG00000100324
ENSG00000100325	ENSG00000004142
ENSG00000100325	ENSG00000004487
ENSG00000100325	ENSG00000006744
ENSG00000100325	ENSG00000014138
ENSG00000100325	ENSG00000077235
ENSG00000100325	ENSG00000085552
ENSG00000100345	ENSG00000028137
ENSG00000100345	ENSG00000067182
ENSG00000100345	ENSG00000073009
ENSG00000100345	ENSG00000077150
ENSG00000100345	ENSG00000100325
ENSG00000100351	ENSG00000043462
ENSG00000100353	ENSG00000008988
ENSG00000100353	ENSG00000083845
ENSG00000100353	ENSG00000096150
ENSG00000100353	ENSG00000100129
ENSG00000100360	ENSG00000081870
ENSG00000100368	ENSG00000010810
ENSG00000100368	ENSG00000091181
ENSG00000100368	ENSG00000096968
ENSG00000100368	ENSG00000100368
ENSG00000100379	ENSG00000072201
ENSG00000100379	ENSG00000100379
ENSG00000100380	ENSG00000080824
ENSG00000100387	ENSG00000044090
ENSG00000100387	ENSG00000055130
ENSG00000100393	ENSG00000006468
ENSG00000100393	ENSG00000007372
ENSG00000100393	ENSG00000012048
ENSG00000100393	ENSG00000020922
ENSG00000100393	ENSG00000062194
ENSG00000100393	ENSG00000064393
ENSG00000100393	ENSG00000065029
ENSG00000100393	ENSG00000069667
ENSG00000100393	ENSG00000071564
ENSG00000100393	ENSG00000073282
ENSG00000100393	ENSG00000074319
ENSG00000100393	ENSG00000078304
ENSG00000100393	ENSG00000078900
ENSG00000100393	ENSG00000084676
ENSG00000100393	ENSG00000091831
ENSG00000100393	ENSG00000096717
ENSG00000100393	ENSG00000100393
ENSG00000100401	ENSG00000100401
ENSG00000100410	ENSG00000003756
ENSG00000100410	ENSG00000005075
ENSG00000100410	ENSG00000011304
ENSG00000100410	ENSG00000047315
ENSG00000100410	ENSG00000063244
ENSG00000100410	ENSG00000065978
ENSG00000100410	ENSG00000071894
ENSG00000100410	ENSG00000072501
ENSG00000100410	ENSG00000077312
ENSG00000100410	ENSG00000086102
ENSG00000100410	ENSG00000089280
ENSG00000100410	ENSG00000090060
ENSG00000100410	ENSG00000092199
ENSG00000100410	ENSG00000099783
ENSG00000100410	ENSG00000099817
ENSG00000100410	ENSG00000100028
ENSG00000100410	ENSG00000100138
ENSG00000100410	ENSG00000100142
ENSG00000100425	ENSG00000026025
ENSG00000100427	ENSG00000035664
ENSG00000100442	ENSG00000070770
ENSG00000100453	ENSG00000015475
ENSG00000100453	ENSG00000069974
ENSG00000100453	ENSG00000100453
ENSG00000100461	ENSG00000014138
ENSG00000100461	ENSG00000077235
ENSG00000100461	ENSG00000082175
ENSG00000100461	ENSG00000091831
ENSG00000100462	ENSG00000060069
ENSG00000100462	ENSG00000074201
ENSG00000100462	ENSG00000096968
ENSG00000100462	ENSG00000100028
ENSG00000100462	ENSG00000100462
ENSG00000100479	ENSG00000014138
ENSG00000100485	ENSG00000099942
ENSG00000100485	ENSG00000100351
ENSG00000100503	ENSG00000072062
ENSG00000100503	ENSG00000082701
ENSG00000100503	ENSG00000087302
ENSG00000100503	ENSG00000087586
ENSG00000100504	ENSG00000100504
ENSG00000100519	ENSG00000077150
ENSG00000100526	ENSG00000100526
ENSG00000100554	ENSG00000025772
ENSG00000100564	ENSG00000007541
ENSG00000100567	ENSG00000041357
ENSG00000100567	ENSG00000077150
ENSG00000100567	ENSG00000088930
ENSG00000100568	ENSG00000061938
ENSG00000100568	ENSG00000079950
ENSG00000100591	ENSG00000080824
ENSG00000100592	ENSG00000067560
ENSG00000100596	ENSG00000090054
ENSG00000100600	ENSG00000100600
ENSG00000100603	ENSG00000074181
ENSG00000100603	ENSG00000100325
ENSG00000100614	ENSG00000004975
ENSG00000100632	ENSG00000060069
ENSG00000100644	ENSG00000005339
ENSG00000100644	ENSG00000080824
ENSG00000100644	ENSG00000084676
ENSG00000100644	ENSG00000100393
ENSG00000100650	ENSG00000003756
ENSG00000100650	ENSG00000005075
ENSG00000100650	ENSG00000011304
ENSG00000100650	ENSG00000047315
ENSG00000100650	ENSG00000061938
ENSG00000100650	ENSG00000063244
ENSG00000100650	ENSG00000065978
ENSG00000100650	ENSG00000071894
ENSG00000100650	ENSG00000072501
ENSG00000100650	ENSG00000077312
ENSG00000100650	ENSG00000086102
ENSG00000100650	ENSG00000087365
ENSG00000100650	ENSG00000089280
ENSG00000100650	ENSG00000090060
ENSG00000100650	ENSG00000092199
ENSG00000100650	ENSG00000096063
ENSG00000100650	ENSG00000099783
ENSG00000100650	ENSG00000099817
ENSG00000100650	ENSG00000099995
ENSG00000100650	ENSG00000100028
ENSG00000100650	ENSG00000100138
ENSG00000100650	ENSG00000100142
ENSG00000100650	ENSG00000100410
ENSG00000100697	ENSG00000092847
ENSG00000100714	ENSG00000100714
ENSG00000100764	ENSG00000077150
ENSG00000100764	ENSG00000095261
ENSG00000100804	ENSG00000077150
ENSG00000100811	ENSG00000007968
ENSG00000100811	ENSG00000015153
ENSG00000100811	ENSG00000072310
ENSG00000100811	ENSG00000074266
ENSG00000100811	ENSG00000077809
ENSG00000100811	ENSG00000088832
ENSG00000100811	ENSG00000100393
ENSG00000100811	ENSG00000100442
ENSG00000100814	ENSG00000100814
ENSG00000100823	ENSG00000011052
ENSG00000100823	ENSG00000070501
ENSG00000100823	ENSG00000073050
ENSG00000100823	ENSG00000100393
ENSG00000100823	ENSG00000100644
ENSG00000100836	ENSG00000003756
ENSG00000100836	ENSG00000005075
ENSG00000100836	ENSG00000011304
ENSG00000100836	ENSG00000047315
ENSG00000100836	ENSG00000063244
ENSG00000100836	ENSG00000065978
ENSG00000100836	ENSG00000072501
ENSG00000100836	ENSG00000083312
ENSG00000100836	ENSG00000086102
ENSG00000100836	ENSG00000087365
ENSG00000100836	ENSG00000089280
ENSG00000100836	ENSG00000092199
ENSG00000100836	ENSG00000099783
ENSG00000100836	ENSG00000099817
ENSG00000100836	ENSG00000099995
ENSG00000100836	ENSG00000100028
ENSG00000100836	ENSG00000100138
ENSG00000100836	ENSG00000100142
ENSG00000100836	ENSG00000100410
ENSG00000100836	ENSG00000100603
ENSG00000100836	ENSG00000100650
ENSG00000100842	ENSG00000050820
ENSG00000100852	ENSG00000072135
ENSG00000100883	ENSG00000100883
ENSG00000100902	ENSG00000041357
ENSG00000100902	ENSG00000077150
ENSG00000100902	ENSG00000100567
ENSG00000100906	ENSG00000005022
ENSG00000100906	ENSG00000014216
ENSG00000100906	ENSG00000055130
ENSG00000100906	ENSG00000055332
ENSG00000100906	ENSG00000072803
ENSG00000100906	ENSG00000073009
ENSG00000100906	ENSG00000075886
ENSG00000100906	ENSG00000077150
ENSG00000100906	ENSG00000082805
ENSG00000100906	ENSG00000088986
ENSG00000100906	ENSG00000092529
ENSG00000100906	ENSG00000099804
ENSG00000100906	ENSG00000100297
ENSG00000100918	ENSG00000072501
ENSG00000100968	ENSG00000005339
ENSG00000100985	ENSG00000026508
ENSG00000100985	ENSG00000081052
ENSG00000100985	ENSG00000100234
ENSG00000100985	ENSG00000100985
ENSG00000100991	ENSG00000067182
ENSG00000100991	ENSG00000073009
ENSG00000100994	ENSG00000072110
ENSG00000101017	ENSG00000035681
ENSG00000101017	ENSG00000056558
ENSG00000101017	ENSG00000056972
ENSG00000101017	ENSG00000077238
ENSG00000101017	ENSG00000079246
ENSG00000101017	ENSG00000082512
ENSG00000101057	ENSG00000005339
ENSG00000101057	ENSG00000099804
ENSG00000101057	ENSG00000101057
ENSG00000101096	ENSG00000026025
ENSG00000101096	ENSG00000100393
ENSG00000101096	ENSG00000101096
ENSG00000101109	ENSG00000068028
ENSG00000101109	ENSG00000101109
ENSG00000101132	ENSG00000075624
ENSG00000101138	ENSG00000003756
ENSG00000101138	ENSG00000005075
ENSG00000101138	ENSG00000011304
ENSG00000101138	ENSG00000047315
ENSG00000101138	ENSG00000063244
ENSG00000101138	ENSG00000065978
ENSG00000101138	ENSG00000072501
ENSG00000101138	ENSG00000086102
ENSG00000101138	ENSG00000087365
ENSG00000101138	ENSG00000089280
ENSG00000101138	ENSG00000092199
ENSG00000101138	ENSG00000099783
ENSG00000101138	ENSG00000099817
ENSG00000101138	ENSG00000099995
ENSG00000101138	ENSG00000100028
ENSG00000101138	ENSG00000100138
ENSG00000101138	ENSG00000100142
ENSG00000101138	ENSG00000100410
ENSG00000101138	ENSG00000100650
ENSG00000101138	ENSG00000101138
ENSG00000101146	ENSG00000089737
ENSG00000101150	ENSG00000076554
ENSG00000101152	ENSG00000001626
ENSG00000101152	ENSG00000072062
ENSG00000101158	ENSG00000078061
ENSG00000101158	ENSG00000086061
ENSG00000101161	ENSG00000003756
ENSG00000101161	ENSG00000005075
ENSG00000101161	ENSG00000011304
ENSG00000101161	ENSG00000047315
ENSG00000101161	ENSG00000060688
ENSG00000101161	ENSG00000063244
ENSG00000101161	ENSG00000065978
ENSG00000101161	ENSG00000071894
ENSG00000101161	ENSG00000072501
ENSG00000101161	ENSG00000077312
ENSG00000101161	ENSG00000078061
ENSG00000101161	ENSG00000080503
ENSG00000101161	ENSG00000086102
ENSG00000101161	ENSG00000087365
ENSG00000101161	ENSG00000089280
ENSG00000101161	ENSG00000090060
ENSG00000101161	ENSG00000092199
ENSG00000101161	ENSG00000099783
ENSG00000101161	ENSG00000099817
ENSG00000101161	ENSG00000099995
ENSG00000101161	ENSG00000100028
ENSG00000101161	ENSG00000100138
ENSG00000101161	ENSG00000100142
ENSG00000101161	ENSG00000100410
ENSG00000101161	ENSG00000100650
ENSG00000101161	ENSG00000100836
ENSG00000101161	ENSG00000101138
ENSG00000101182	ENSG00000041357
ENSG00000101182	ENSG00000100567
ENSG00000101182	ENSG00000100644
ENSG00000101182	ENSG00000100764
ENSG00000101182	ENSG00000100902
ENSG00000101182	ENSG00000101182
ENSG00000101197	ENSG00000101197
ENSG00000101210	ENSG00000028137
ENSG00000101210	ENSG00000055208
ENSG00000101210	ENSG00000073009
ENSG00000101210	ENSG00000077150
ENSG00000101210	ENSG00000095015
ENSG00000101213	ENSG00000065361
ENSG00000101213	ENSG00000101213
ENSG00000101224	ENSG00000087586
ENSG00000101224	ENSG00000091831
ENSG00000101266	ENSG00000005339
ENSG00000101266	ENSG00000007168
ENSG00000101266	ENSG00000012048
ENSG00000101266	ENSG00000015285
ENSG00000101266	ENSG00000015475
ENSG00000101266	ENSG00000023902
ENSG00000101266	ENSG00000039068
ENSG00000101266	ENSG00000041357
ENSG00000101266	ENSG00000047597
ENSG00000101266	ENSG00000060069
ENSG00000101266	ENSG00000073050
ENSG00000101266	ENSG00000080824
ENSG00000101266	ENSG00000081189
ENSG00000101266	ENSG00000092199
ENSG00000101266	ENSG00000095794
ENSG00000101266	ENSG00000100442
ENSG00000101266	ENSG00000100567
ENSG00000101266	ENSG00000100664
ENSG00000101266	ENSG00000100906
ENSG00000101266	ENSG00000101224
ENSG00000101266	ENSG00000101266
ENSG00000101306	ENSG00000028137
ENSG00000101306	ENSG00000077150
ENSG00000101306	ENSG00000095015
ENSG00000101307	ENSG00000011600
ENSG00000101335	ENSG00000100345
ENSG00000101336	ENSG00000005020
ENSG00000101336	ENSG00000011422
ENSG00000101336	ENSG00000015285
ENSG00000101336	ENSG00000043462
ENSG00000101336	ENSG00000074319
ENSG00000101336	ENSG00000079805
ENSG00000101336	ENSG00000097007
ENSG00000101336	ENSG00000100092
ENSG00000101336	ENSG00000100368
ENSG00000101336	ENSG00000101336
ENSG00000101349	ENSG00000002330
ENSG00000101349	ENSG00000070831
ENSG00000101349	ENSG00000101349
ENSG00000101350	ENSG00000075945
ENSG00000101365	ENSG00000067829
ENSG00000101367	ENSG00000074054
ENSG00000101384	ENSG00000074181
ENSG00000101391	ENSG00000077348
ENSG00000101400	ENSG00000007314
ENSG00000101400	ENSG00000089250
ENSG00000101412	ENSG00000005339
ENSG00000101412	ENSG00000012048
ENSG00000101412	ENSG00000020426
ENSG00000101412	ENSG00000032219
ENSG00000101412	ENSG00000055130
ENSG00000101412	ENSG00000060069
ENSG00000101412	ENSG00000067369
ENSG00000101412	ENSG00000088808
ENSG00000101412	ENSG00000092067
ENSG00000101412	ENSG00000095002
ENSG00000101444	ENSG00000101444
ENSG00000101457	ENSG00000101457
ENSG00000101558	ENSG00000101558
ENSG00000101605	ENSG00000101605
ENSG00000101608	ENSG00000067182
ENSG00000101608	ENSG00000073009
ENSG00000101624	ENSG00000090061
ENSG00000101665	ENSG00000023734
ENSG00000101665	ENSG00000034152
ENSG00000101665	ENSG00000100324
ENSG00000101665	ENSG00000100393
ENSG00000101665	ENSG00000101665
ENSG00000101680	ENSG00000087085
ENSG00000101751	ENSG00000004975
ENSG00000101773	ENSG00000012048
ENSG00000101811	ENSG00000003756
ENSG00000101811	ENSG00000005075
ENSG00000101811	ENSG00000011304
ENSG00000101811	ENSG00000047315
ENSG00000101811	ENSG00000063244
ENSG00000101811	ENSG00000065978
ENSG00000101811	ENSG00000072501
ENSG00000101811	ENSG00000079785
ENSG00000101811	ENSG00000086102
ENSG00000101811	ENSG00000087365
ENSG00000101811	ENSG00000089280
ENSG00000101811	ENSG00000092199
ENSG00000101811	ENSG00000096155
ENSG00000101811	ENSG00000099783
ENSG00000101811	ENSG00000099817
ENSG00000101811	ENSG00000099995
ENSG00000101811	ENSG00000100028
ENSG00000101811	ENSG00000100138
ENSG00000101811	ENSG00000100142
ENSG00000101811	ENSG00000100410
ENSG00000101811	ENSG00000100650
ENSG00000101811	ENSG00000101161
ENSG00000101843	ENSG00000013275
ENSG00000101844	ENSG00000034713
ENSG00000101868	ENSG00000014138
ENSG00000101868	ENSG00000062822
ENSG00000101868	ENSG00000079246
ENSG00000101868	ENSG00000093009
ENSG00000101868	ENSG00000100479
ENSG00000101871	ENSG00000080561
ENSG00000101871	ENSG00000089289
ENSG00000101871	ENSG00000101871
ENSG00000101890	ENSG00000101890
ENSG00000101945	ENSG00000005339
ENSG00000101945	ENSG00000088305
ENSG00000101945	ENSG00000094916
ENSG00000101945	ENSG00000100241
ENSG00000101945	ENSG00000100393
ENSG00000101958	ENSG00000059915
ENSG00000101958	ENSG00000096155
ENSG00000101966	ENSG00000055208
ENSG00000101966	ENSG00000082146
ENSG00000101966	ENSG00000100324
ENSG00000101966	ENSG00000101966
ENSG00000101972	ENSG00000072501
ENSG00000101972	ENSG00000100918
ENSG00000101977	ENSG00000061938
ENSG00000101977	ENSG00000101977
ENSG00000101986	ENSG00000101986
ENSG00000102007	ENSG00000102007
ENSG00000102010	ENSG00000070778
ENSG00000102030	ENSG00000100644
ENSG00000102038	ENSG00000009954
ENSG00000102050	ENSG00000102050
ENSG00000102054	ENSG00000012048
ENSG00000102054	ENSG00000031544
ENSG00000102054	ENSG00000071655
ENSG00000102081	ENSG00000010017
ENSG00000102081	ENSG00000055163
ENSG00000102081	ENSG00000068793
ENSG00000102081	ENSG00000083635
ENSG00000102096	ENSG00000002330
ENSG00000102096	ENSG00000096746
ENSG00000102103	ENSG00000084463
ENSG00000102119	ENSG00000011243
ENSG00000102119	ENSG00000029363
ENSG00000102119	ENSG00000075624
ENSG00000102119	ENSG00000083896
ENSG00000102119	ENSG00000087338
ENSG00000102125	ENSG00000089199
ENSG00000102145	ENSG00000066336
ENSG00000102145	ENSG00000092067
ENSG00000102189	ENSG00000100284
ENSG00000102189	ENSG00000102189
ENSG00000102195	ENSG00000102195
ENSG00000102225	ENSG00000072062
ENSG00000102225	ENSG00000096155
ENSG00000102225	ENSG00000100934
ENSG00000102226	ENSG00000010017
ENSG00000102241	ENSG00000102241
ENSG00000102243	ENSG00000007866
ENSG00000102245	ENSG00000101017
ENSG00000102245	ENSG00000102245
ENSG00000102302	ENSG00000002726
ENSG00000102309	ENSG00000070770
ENSG00000102309	ENSG00000100325
ENSG00000102309	ENSG00000101266
ENSG00000102362	ENSG00000041353
ENSG00000102362	ENSG00000069974
ENSG00000102362	ENSG00000102362
ENSG00000102390	ENSG00000090372
ENSG00000102393	ENSG00000102393
ENSG00000102471	ENSG00000049759
ENSG00000102471	ENSG00000069869
ENSG00000102524	ENSG00000048462
ENSG00000102524	ENSG00000102524
ENSG00000102539	ENSG00000096395
ENSG00000102554	ENSG00000005339
ENSG00000102554	ENSG00000100393
ENSG00000102572	ENSG00000064012
ENSG00000102575	ENSG00000050748
ENSG00000102575	ENSG00000060688
ENSG00000102580	ENSG00000055332
ENSG00000102606	ENSG00000070831
ENSG00000102606	ENSG00000089159
ENSG00000102606	ENSG00000100034
ENSG00000102678	ENSG00000066468
ENSG00000102678	ENSG00000068078
ENSG00000102678	ENSG00000102678
ENSG00000102699	ENSG00000013364
ENSG00000102753	ENSG00000092199
ENSG00000102755	ENSG00000102755
ENSG00000102780	ENSG00000077044
ENSG00000102780	ENSG00000102780
ENSG00000102804	ENSG00000090104
ENSG00000102804	ENSG00000102804
ENSG00000102871	ENSG00000005022
ENSG00000102871	ENSG00000026025
ENSG00000102871	ENSG00000026103
ENSG00000102871	ENSG00000056558
ENSG00000102871	ENSG00000064012
ENSG00000102871	ENSG00000064300
ENSG00000102871	ENSG00000064393
ENSG00000102871	ENSG00000067182
ENSG00000102871	ENSG00000075415
ENSG00000102871	ENSG00000075886
ENSG00000102871	ENSG00000080824
ENSG00000102871	ENSG00000084774
ENSG00000102871	ENSG00000086061
ENSG00000102871	ENSG00000100991
ENSG00000102871	ENSG00000101210
ENSG00000102871	ENSG00000102871
ENSG00000102878	ENSG00000083807
ENSG00000102878	ENSG00000102878
ENSG00000102882	ENSG00000008056
ENSG00000102882	ENSG00000033327
ENSG00000102882	ENSG00000034152
ENSG00000102882	ENSG00000064300
ENSG00000102882	ENSG00000065534
ENSG00000102882	ENSG00000068024
ENSG00000102882	ENSG00000071242
ENSG00000102882	ENSG00000072571
ENSG00000102882	ENSG00000077097
ENSG00000102882	ENSG00000077809
ENSG00000102882	ENSG00000079277
ENSG00000102882	ENSG00000091831
ENSG00000102882	ENSG00000100644
ENSG00000102882	ENSG00000102882
ENSG00000102893	ENSG00000092199
ENSG00000102893	ENSG00000101220
ENSG00000102898	ENSG00000102898
ENSG00000102908	ENSG00000102908
ENSG00000102970	ENSG00000102970
ENSG00000102974	ENSG00000065978
ENSG00000102977	ENSG00000092330
ENSG00000102978	ENSG00000003756
ENSG00000102978	ENSG00000005075
ENSG00000102978	ENSG00000011304
ENSG00000102978	ENSG00000020426
ENSG00000102978	ENSG00000047315
ENSG00000102978	ENSG00000063244
ENSG00000102978	ENSG00000064995
ENSG00000102978	ENSG00000065978
ENSG00000102978	ENSG00000071894
ENSG00000102978	ENSG00000072501
ENSG00000102978	ENSG00000077312
ENSG00000102978	ENSG00000086102
ENSG00000102978	ENSG00000087365
ENSG00000102978	ENSG00000089280
ENSG00000102978	ENSG00000090060
ENSG00000102978	ENSG00000092199
ENSG00000102978	ENSG00000099783
ENSG00000102978	ENSG00000099817
ENSG00000102978	ENSG00000099995
ENSG00000102978	ENSG00000100028
ENSG00000102978	ENSG00000100138
ENSG00000102978	ENSG00000100142
ENSG00000102978	ENSG00000100410
ENSG00000102978	ENSG00000100650
ENSG00000102978	ENSG00000100836
ENSG00000102978	ENSG00000101138
ENSG00000102978	ENSG00000101161
ENSG00000102978	ENSG00000101811
ENSG00000102978	ENSG00000102978
ENSG00000102981	ENSG00000007047
ENSG00000102981	ENSG00000067606
ENSG00000102981	ENSG00000070831
ENSG00000102981	ENSG00000102981
ENSG00000103021	ENSG00000070087
ENSG00000103024	ENSG00000011052
ENSG00000103024	ENSG00000103024
ENSG00000103035	ENSG00000066427
ENSG00000103035	ENSG00000077150
ENSG00000103035	ENSG00000100764
[truncated: 34,146 more rows]
