# Supplementary material for: When the human viral infectome and diseasome networks collide: towards a systems biology platform for the aetiology of human diseases
Source: BMC Syst Biol. 2011 Jan 21;5:13. doi: 10.1186/1752-0509-5-13 (PMC3037315; doi:10.1186/1752-0509-5-13)
Supplement: Additional file 4 — Network properties. Network properties with the full and the high-quality Human Protein Interaction Network. [file 1752-0509-5-13-S4.XLS]

## Sheet: Additional file 4
Additional file 4: Network properties of human proteins targeted by viruses in both the FULL and HQ HPIN.
		human proteins (nb)	PPI (nb)	Proportion of human protein targets within HPIN	degree kh	Wilcoxon test P-Value	centrality bh	Wilcoxon test P-Value	shortest path length	Wilcoxon test P-Value
HQ	ALL	7.917	36.144		9.04		0.000215		4.40
	Targeted	963	3.685	0.84	21.39	***	0.000796	***	3.58	***
FULL	ALL	10.378	70.874		13.61		0.000128		3.66
	Targeted	1.055	6.354	0.92	38.31	***	0.000534	***	2.91	***
