# Supplementary material for: When the human viral infectome and diseasome networks collide: towards a systems biology platform for the aetiology of human diseases
Source: BMC Syst Biol. 2011 Jan 21;5:13. doi: 10.1186/1752-0509-5-13 (PMC3037315; doi:10.1186/1752-0509-5-13)
Supplement: Additional file 6 — The modular landscape of the Human Infectome Network. Virus-Host targeting profiles and Functional annotations. Each line represents a module of proteins (or a community) extracted from the HIN using CFinder algorithm. Each community is identified by a unique identification number (community_id) that is also used to describe the module in the SF1.tar.gz interactive network (HIN_modules_landscape_network.properties, see Additional file 1). The total number (n_tot) of proteins forming the module, the number (n_inf) and proportion (prop_inf) of proteins targeted by viral proteins as well as the Exact Fisher test P-value (P-value) of the preferential targeting of the module are given. GO functional enrichment of each module has been computed and the gene ontology accession number (go_acc), its description (description), the proportion of protein in this module having the selected go term (see main text Methods) (go_prop_annot), the proportion of proteins of the modules being annotated by at least one term (go_n_annot) are given for both biological process and molecular function annotation. [file 1752-0509-5-13-S6.XLS]

## Sheet: Additional file 6
Additional file 6: The modular landscape of the Human Infectome Network. Virus-Host targeting profile and GO Functional annotation.
	Virus-hot targeting				Biological Process				Molecular function
community_id	n_inf	prop_inf	n_tot	P-value	go_acc	description (NA = Not-Annotated)	go_prop_sannot	go_n_annot	go_acc	description (NA = Not-Annotated)	go_prop_sannot	go_n_annot
310	849	0.15	5597	0	UNKNOWN	NA	0	0	UNKNOWN	NA	0	0
198	4	0.67	6	0	UNKNOWN	NA	0	0	GO:0005509	calcium ion binding	0.5	1
118	3	1	3	0	GO:0019062	virion attachment to host cell surface receptor	1	1	GO:0005537	mannose binding	0.67	1
172	3	0.6	5	0.01	UNKNOWN	NA	0	0	UNKNOWN	NA	0	0
108	2	0.67	3	0.03	UNKNOWN	NA	0	0	UNKNOWN	NA	0	0
228	2	0.67	3	0.03	GO:0048730	epidermis morphogenesis	1	1	GO:0005509	calcium ion binding	1	1
236	2	0.67	3	0.03	GO:0019222	regulation of metabolic process	1	1	GO:0003700	transcription factor activity	1	1
248	2	0.67	3	0.03	GO:0006874	calcium ion homeostasis	1	0.67	UNKNOWN	NA	0	0
258	2	0.67	3	0.03	UNKNOWN	NA	0	0	UNKNOWN	NA	0	0
274	2	0.67	3	0.03	GO:0006465	signal peptide processing	0.5	0.67	GO:0004276	furin activity	1	0.33
290	2	0.67	3	0.03	GO:0000074	regulation of progression through cell cycle	1	1	UNKNOWN	NA	0	0
294	2	0.67	3	0.03	GO:0048628	myoblast maturation	1	0.67	GO:0030554	adenyl nucleotide binding	0.67	1
299	2	0.67	3	0.03	UNKNOWN	NA	0	0	UNKNOWN	NA	0	0
301	2	0.67	3	0.03	UNKNOWN	NA	0	0	UNKNOWN	NA	0	0
302	2	0.67	3	0.03	GO:0006590	thyroid hormone generation	0.5	0.67	GO:0015349	thyroid hormone transporter activity	0.5	0.67
308	2	0.67	3	0.03	GO:0045103	intermediate filament-based process	1	0.33	GO:0042802	identical protein binding	1	0.33
309	2	0.67	3	0.03	GO:0042787	protein ubiquitination during ubiquitin-dependent protein catabolic process	0.5	0.67	UNKNOWN	NA	0	0
178	2	0.5	4	0.06	GO:0006366	transcription from RNA polymerase II promoter	1	1	GO:0003713	transcription coactivator activity	1	1
205	2	0.5	4	0.06	GO:0030326	embryonic limb morphogenesis	1	0.75	GO:0003700	transcription factor activity	1	0.75
259	2	0.5	4	0.06	UNKNOWN	NA	0	0	GO:0004872	receptor activity	0.67	0.75
163	2	0.4	5	0.1	GO:0042981	regulation of apoptosis	1	0.8	GO:0003779	actin binding	0.8	1
264	2	0.4	5	0.1	GO:0015031	protein transport	0.75	0.8	GO:0004497	monooxygenase activity	1	0.2
176	2	0.33	6	0.14	GO:0035315	cell differentiation	1	0.83	GO:0005112	Notch binding	1	0.83
279	2	0.25	8	0.22	GO:0050794	regulation of cellular process	0.67	0.75	UNKNOWN	NA	0	0
125	3	0.2	15	0.23	UNKNOWN	NA	0	0	GO:0046872	metal ion binding	0.55	0.73
1	1	0.33	3	0.3	GO:0030029	actin filament-based process	0.67	1	UNKNOWN	NA	0	0
8	1	0.33	3	0.3	GO:0006309	DNA fragmentation during apoptosis	1	0.67	GO:0003697	single-stranded DNA binding	0.5	0.67
9	1	0.33	3	0.3	GO:0019919	peptidyl-arginine methylation, to asymmetrical-dimethyl arginine	1	0.67	GO:0008469	histone-arginine N-methyltransferase activity	1	0.67
14	1	0.33	3	0.3	UNKNOWN	NA	0	0	UNKNOWN	NA	0	0
15	1	0.33	3	0.3	UNKNOWN	NA	0	0	GO:0004682	protein kinase CK2 activity	0.5	0.67
28	1	0.33	3	0.3	GO:0009063	amino acid catabolic process	1	1	UNKNOWN	NA	0	0
33	1	0.33	3	0.3	GO:0008284	positive regulation of cell proliferation	1	1	UNKNOWN	NA	0	0
47	1	0.33	3	0.3	GO:0006888	ER to Golgi vesicle-mediated transport	1	0.67	UNKNOWN	NA	0	0
52	1	0.33	3	0.3	GO:0042744	hydrogen peroxide catabolic process	0.67	1	GO:0046914	transition metal ion binding	0.67	1
72	1	0.33	3	0.3	GO:0050772	positive regulation of axonogenesis	1	1	GO:0008046	axon guidance receptor activity	1	1
73	1	0.33	3	0.3	UNKNOWN	NA	0	0	GO:0017076	purine nucleotide binding	0.67	1
84	1	0.33	3	0.3	GO:0006810	transport	0.67	1	GO:0008035	high-density lipoprotein binding	0.5	0.67
88	1	0.33	3	0.3	GO:0006596	polyamine biosynthetic process	1	1	GO:0008073	ornithine decarboxylase inhibitor activity	0.67	1
89	1	0.33	3	0.3	GO:0006309	DNA fragmentation during apoptosis	1	1	GO:0004537	caspase-activated deoxyribonuclease activity	1	0.67
91	1	0.33	3	0.3	GO:0042347	negative regulation of NF-kappaB import into nucleus	1	0.67	GO:0004920	interleukin-10 receptor activity	0.67	1
112	1	0.33	3	0.3	GO:0042147	retrograde transport, endosome to Golgi	1	1	GO:0008565	protein transporter activity	1	0.33
117	1	0.33	3	0.3	GO:0015813	glutamate transport	0.67	1	GO:0016493	C-C chemokine receptor activity	1	0.33
126	1	0.33	3	0.3	UNKNOWN	NA	0	0	UNKNOWN	NA	0	0
160	1	0.33	3	0.3	GO:0016192	vesicle-mediated transport	0.67	1	UNKNOWN	NA	0	0
169	1	0.33	3	0.3	UNKNOWN	NA	0	0	GO:0030552	cAMP binding	0.5	0.67
179	1	0.33	3	0.3	UNKNOWN	NA	0	0	UNKNOWN	NA	0	0
189	1	0.33	3	0.3	GO:0006418	tRNA aminoacylation for protein translation	1	1	UNKNOWN	NA	0	0
193	1	0.33	3	0.3	GO:0006809	nitric oxide biosynthetic process	1	1	UNKNOWN	NA	0	0
196	1	0.33	3	0.3	GO:0031323	regulation of cellular metabolic process	0.67	1	UNKNOWN	NA	0	0
203	1	0.33	3	0.3	GO:0000087	M phase of mitotic cell cycle	1	0.67	UNKNOWN	NA	0	0
207	1	0.33	3	0.3	UNKNOWN	NA	0	0	UNKNOWN	NA	0	0
208	1	0.33	3	0.3	GO:0045190	isotype switching	1	0.33	GO:0005164	tumor necrosis factor receptor binding	0.5	0.67
211	1	0.33	3	0.3	GO:0045065	cytotoxic T cell differentiation	1	0.33	GO:0042288	MHC class I protein binding	1	0.33
215	1	0.33	3	0.3	GO:0030036	actin cytoskeleton organization and biogenesis	0.67	1	GO:0005545	phosphatidylinositol binding	0.5	0.67
217	1	0.33	3	0.3	GO:0006636	fatty acid desaturation	1	0.33	GO:0016717	oxidoreductase activity, acting on paired donors, with oxidation of a pair of donors resulting in the reduction of molecular oxygen to two molecules of water	0.5	0.67
227	1	0.33	3	0.3	GO:0048522	positive regulation of cellular process	1	1	GO:0005178	integrin binding	1	0.33
233	1	0.33	3	0.3	GO:0043154	negative regulation of caspase activity	0.5	0.67	UNKNOWN	NA	0	0
241	1	0.33	3	0.3	UNKNOWN	NA	0	0	UNKNOWN	NA	0	0
245	1	0.33	3	0.3	UNKNOWN	NA	0	0	GO:0005509	calcium ion binding	1	1
247	1	0.33	3	0.3	UNKNOWN	NA	0	0	GO:0003723	RNA binding	1	0.33
251	1	0.33	3	0.3	UNKNOWN	NA	0	0	UNKNOWN	NA	0	0
252	1	0.33	3	0.3	GO:0006954	inflammatory response	1	0.33	UNKNOWN	NA	0	0
256	1	0.33	3	0.3	GO:0021940	positive regulation of granule cell precursor proliferation	1	0.67	GO:0008201	heparin binding	0.67	1
257	1	0.33	3	0.3	GO:0042730	fibrinolysis	1	1	GO:0004252	serine-type endopeptidase activity	0.67	1
262	1	0.33	3	0.3	GO:0031175	neurite development	0.67	1	GO:0008092	cytoskeletal protein binding	0.67	1
268	1	0.33	3	0.3	GO:0043065	positive regulation of apoptosis	1	0.67	GO:0003807	plasma kallikrein activity	0.5	0.67
272	1	0.33	3	0.3	GO:0000114	G1-specific transcription in mitotic cell cycle	0.5	0.67	GO:0003704	specific RNA polymerase II transcription factor activity	1	0.33
275	1	0.33	3	0.3	UNKNOWN	NA	0	0	GO:0003697	single-stranded DNA binding	0.5	0.67
276	1	0.33	3	0.3	UNKNOWN	NA	0	0	GO:0005525	GTP binding	0.67	1
277	1	0.33	3	0.3	UNKNOWN	NA	0	0	UNKNOWN	NA	0	0
278	1	0.33	3	0.3	UNKNOWN	NA	0	0	UNKNOWN	NA	0	0
287	1	0.33	3	0.3	GO:0045045	secretory pathway	1	0.67	UNKNOWN	NA	0	0
288	1	0.33	3	0.3	UNKNOWN	NA	0	0	UNKNOWN	NA	0	0
292	1	0.33	3	0.3	UNKNOWN	NA	0	0	GO:0003684	damaged DNA binding	0.5	0.67
296	1	0.33	3	0.3	GO:0007205	protein kinase C activation	0.5	0.67	GO:0005080	protein kinase C binding	1	0.67
304	1	0.33	3	0.3	UNKNOWN	NA	0	0	UNKNOWN	NA	0	0
305	1	0.33	3	0.3	GO:0006357	regulation of transcription from RNA polymerase II promoter	1	0.67	GO:0008469	histone-arginine N-methyltransferase activity	0.5	0.67
307	1	0.33	3	0.3	UNKNOWN	NA	0	0	UNKNOWN	NA	0	0
12	1	0.25	4	0.37	GO:0007271	synaptic transmission, cholinergic	0.75	1	GO:0004889	nicotinic acetylcholine-activated cation-selective channel activity	0.75	1
27	1	0.25	4	0.37	GO:0019730	antimicrobial humoral response	1	0.75	GO:0004888	transmembrane receptor activity	1	0.75
66	1	0.25	4	0.37	GO:0007165	signal transduction	1	1	GO:0016493	C-C chemokine receptor activity	1	0.5
78	1	0.25	4	0.37	GO:0030705	cytoskeleton-dependent intracellular transport	0.67	0.75	GO:0005525	GTP binding	0.5	1
82	1	0.25	4	0.37	GO:0006357	regulation of transcription from RNA polymerase II promoter	1	1	GO:0003700	transcription factor activity	1	1
90	1	0.25	4	0.37	GO:0045941	positive regulation of transcription	0.75	1	GO:0004505	phenylalanine 4-monooxygenase activity	0.5	1
95	1	0.25	4	0.37	GO:0007166	cell surface receptor linked signal transduction	0.75	1	GO:0004957	prostaglandin E receptor activity	0.75	1
103	1	0.25	4	0.37	GO:0012501	programmed cell death	0.67	0.75	GO:0005506	iron ion binding	0.67	0.75
144	1	0.25	4	0.37	GO:0009617	response to bacterium	0.75	1	UNKNOWN	NA	0	0
156	1	0.25	4	0.37	UNKNOWN	NA	0	0	GO:0004872	receptor activity	0.5	1
206	1	0.25	4	0.37	GO:0015669	gas transport	1	1	GO:0005506	iron ion binding	1	1
212	1	0.25	4	0.37	GO:0000087	M phase of mitotic cell cycle	0.75	1	GO:0004693	cyclin-dependent protein kinase activity	0.5	0.5
223	1	0.25	4	0.37	GO:0006888	ER to Golgi vesicle-mediated transport	0.75	1	UNKNOWN	NA	0	0
226	1	0.25	4	0.37	GO:0006641	triacylglycerol metabolic process	0.75	1	GO:0043169	cation binding	0.5	1
244	1	0.25	4	0.37	UNKNOWN	NA	0	0	GO:0008092	cytoskeletal protein binding	0.67	0.75
250	1	0.25	4	0.37	UNKNOWN	NA	0	0	UNKNOWN	NA	0	0
298	1	0.25	4	0.37	UNKNOWN	NA	0	0	UNKNOWN	NA	0	0
306	1	0.25	4	0.37	UNKNOWN	NA	0	0	GO:0008538	proteasome activator activity	0.5	0.5
111	1	0.2	5	0.44	GO:0019219	regulation of nucleobase, nucleoside, nucleotide and nucleic acid metabolic process	0.8	1	GO:0004842	ubiquitin-protein ligase activity	0.5	0.4
113	1	0.2	5	0.44	GO:0006957	complement activation, alternative pathway	1	1	GO:0003812	alternative-complement-pathway C3/C5 convertase activity	0.75	0.8
128	1	0.2	5	0.44	GO:0030239	myofibril assembly	0.5	0.4	GO:0051373	FATZ binding	0.5	0.8
141	1	0.2	5	0.44	GO:0006886	intracellular protein transport	1	1	GO:0015633	zinc transporting ATPase activity	1	0.2
195	1	0.2	5	0.44	GO:0042787	protein ubiquitination during ubiquitin-dependent protein catabolic process	0.5	0.4	UNKNOWN	NA	0	0
209	1	0.2	5	0.44	GO:0006355	regulation of transcription, DNA-dependent	1	1	UNKNOWN	NA	0	0
165	1	0.17	6	0.51	GO:0045045	secretory pathway	0.83	1	GO:0003924	GTPase activity	0.67	1
210	1	0.17	6	0.51	UNKNOWN	NA	0	0	UNKNOWN	NA	0	0
246	1	0.17	6	0.51	GO:0008544	epidermis development	0.67	0.5	GO:0035197	siRNA binding	0.5	0.33
18	1	0.14	7	0.56	GO:0007242	intracellular signaling cascade	0.71	1	UNKNOWN	NA	0	0
148	1	0.14	7	0.56	GO:0006957	complement activation, alternative pathway	1	1	GO:0008009	chemokine activity	0.5	0.29
214	1	0.14	7	0.56	UNKNOWN	NA	0	0	UNKNOWN	NA	0	0
243	1	0.14	7	0.56	GO:0006874	calcium ion homeostasis	1	1	GO:0004950	chemokine receptor activity	0.71	1
35	1	0.12	8	0.61	UNKNOWN	NA	0	0	UNKNOWN	NA	0	0
92	1	0.12	8	0.61	GO:0006958	complement activation, classical pathway	1	0.75	GO:0004866	endopeptidase inhibitor activity	0.5	0.5
131	1	0.12	8	0.61	UNKNOWN	NA	0	0	UNKNOWN	NA	0	0
194	1	0.12	8	0.61	GO:0016337	cell-cell adhesion	0.5	1	UNKNOWN	NA	0	0
232	1	0.12	8	0.61	GO:0006887	exocytosis	0.5	0.5	GO:0042802	identical protein binding	0.67	0.75
4	1	0.11	9	0.65	GO:0006887	exocytosis	1	0.89	GO:0019001	guanyl nucleotide binding	0.67	1
57	1	0.11	9	0.65	GO:0045449	regulation of transcription	1	0.78	GO:0008270	zinc ion binding	0.78	1
94	1	0.09	11	0.72	UNKNOWN	NA	0	0	UNKNOWN	NA	0	0
101	1	0.09	11	0.72	GO:0006512	ubiquitin cycle	0.67	0.55	GO:0008270	zinc ion binding	0.67	0.82
0	0	0	3	1	GO:0006605	protein targeting	1	1	UNKNOWN	NA	0	0
2	0	0	3	1	GO:0006965	positive regulation of biosynthetic process of antibacterial peptides active against Gram-positive bacteria	1	1	GO:0016493	C-C chemokine receptor activity	1	0.33
3	0	0	3	1	GO:0030097	hemopoiesis	1	0.33	UNKNOWN	NA	0	0
5	0	0	3	1	GO:0015672	monovalent inorganic cation transport	0.67	1	GO:0015077	monovalent inorganic cation transporter activity	1	1
6	0	0	3	1	UNKNOWN	NA	0	0	UNKNOWN	NA	0	0
7	0	0	4	1	GO:0016064	immunoglobulin mediated immune response	1	1	UNKNOWN	NA	0	0
10	0	0	3	1	GO:0045668	negative regulation of osteoblast differentiation	1	1	GO:0008533	astacin activity	0.5	0.67
11	0	0	15	1	GO:0007186	G-protein coupled receptor protein signaling pathway	0.8	1	UNKNOWN	NA	0	0
13	0	0	3	1	GO:0006468	protein amino acid phosphorylation	1	1	GO:0004674	protein serine/threonine kinase activity	1	1
16	0	0	3	1	GO:0001525	angiogenesis	1	1	UNKNOWN	NA	0	0
17	0	0	3	1	GO:0007129	synapsis	1	1	GO:0005524	ATP binding	1	1
19	0	0	3	1	GO:0007165	signal transduction	0.67	1	UNKNOWN	NA	0	0
20	0	0	3	1	GO:0006355	regulation of transcription, DNA-dependent	1	1	UNKNOWN	NA	0	0
21	0	0	3	1	GO:0015698	inorganic anion transport	0.67	1	GO:0005509	calcium ion binding	1	1
22	0	0	3	1	GO:0006888	ER to Golgi vesicle-mediated transport	0.67	1	GO:0043169	cation binding	0.67	1
23	0	0	3	1	GO:0006259	DNA metabolic process	1	1	UNKNOWN	NA	0	0
24	0	0	3	1	GO:0000394	RNA splicing, via endonucleolytic cleavage and ligation	1	0.67	GO:0000213	tRNA-intron endonuclease activity	1	0.33
25	0	0	4	1	GO:0006878	copper ion homeostasis	1	1	GO:0004008	copper-exporting ATPase activity	0.75	1
26	0	0	3	1	GO:0006816	calcium ion transport	1	1	GO:0005388	calcium-transporting ATPase activity	0.5	0.67
29	0	0	3	1	UNKNOWN	NA	0	0	UNKNOWN	NA	0	0
30	0	0	3	1	GO:0050853	B cell receptor signaling pathway	1	0.33	UNKNOWN	NA	0	0
31	0	0	3	1	UNKNOWN	NA	0	0	UNKNOWN	NA	0	0
32	0	0	3	1	UNKNOWN	NA	0	0	GO:0046915	transition metal ion transporter activity	0.67	1
34	0	0	5	1	GO:0006355	regulation of transcription, DNA-dependent	0.5	0.8	UNKNOWN	NA	0	0
36	0	0	3	1	GO:0007204	elevation of cytosolic calcium ion concentration	1	1	GO:0004951	cholecystokinin receptor activity	0.67	1
37	0	0	3	1	UNKNOWN	NA	0	0	UNKNOWN	NA	0	0
38	0	0	3	1	GO:0006904	vesicle docking during exocytosis	1	1	GO:0005484	SNAP receptor activity	0.67	1
39	0	0	3	1	GO:0035058	sensory cilium biogenesis	1	1	UNKNOWN	NA	0	0
40	0	0	4	1	UNKNOWN	NA	0	0	UNKNOWN	NA	0	0
41	0	0	3	1	UNKNOWN	NA	0	0	GO:0048503	GPI anchor binding	1	0.67
42	0	0	3	1	GO:0007268	synaptic transmission	1	0.67	GO:0004889	nicotinic acetylcholine-activated cation-selective channel activity	0.67	1
43	0	0	3	1	GO:0008104	protein localization	1	1	UNKNOWN	NA	0	0
44	0	0	4	1	GO:0001501	skeletal development	1	0.75	UNKNOWN	NA	0	0
45	0	0	3	1	GO:0006006	glucose metabolic process	1	1	UNKNOWN	NA	0	0
46	0	0	3	1	GO:0005978	glycogen biosynthetic process	1	1	GO:0008466	glycogenin glucosyltransferase activity	1	1
48	0	0	3	1	GO:0016064	immunoglobulin mediated immune response	0.5	0.67	GO:0045233	natural killer cell receptor activity	0.5	0.67
49	0	0	3	1	UNKNOWN	NA	0	0	GO:0005506	iron ion binding	1	1
50	0	0	3	1	GO:0006506	GPI anchor biosynthetic process	1	1	GO:0016757	transferase activity, transferring glycosyl groups	1	1
51	0	0	3	1	GO:0051259	protein oligomerization	0.67	1	GO:0004842	ubiquitin-protein ligase activity	1	0.67
53	0	0	3	1	GO:0000122	negative regulation of transcription from RNA polymerase II promoter	1	1	GO:0008270	zinc ion binding	1	1
54	0	0	3	1	GO:0006099	tricarboxylic acid cycle	1	1	GO:0004449	isocitrate dehydrogenase (NAD+) activity	1	1
55	0	0	3	1	GO:0007026	negative regulation of microtubule depolymerization	1	0.67	GO:0008270	zinc ion binding	0.67	1
56	0	0	3	1	GO:0051707	response to other organism	1	1	GO:0004872	receptor activity	0.67	1
58	0	0	4	1	GO:0031424	keratinization	1	1	GO:0030674	protein binding, bridging	1	0.75
59	0	0	5	1	GO:0044267	cellular protein metabolic process	0.6	1	GO:0008270	zinc ion binding	1	1
60	0	0	5	1	GO:0006355	regulation of transcription, DNA-dependent	1	1	UNKNOWN	NA	0	0
61	0	0	3	1	GO:0001838	embryonic epithelial tube formation	1	1	GO:0004926	non-G-protein coupled 7TM receptor activity	1	0.33
62	0	0	5	1	GO:0007217	tachykinin signaling pathway	1	1	GO:0004995	tachykinin receptor activity	0.6	1
63	0	0	4	1	GO:0045670	regulation of osteoclast differentiation	1	1	UNKNOWN	NA	0	0
64	0	0	3	1	GO:0045039	protein import into mitochondrial inner membrane	1	0.67	UNKNOWN	NA	0	0
65	0	0	5	1	GO:0019219	regulation of nucleobase, nucleoside, nucleotide and nucleic acid metabolic process	1	1	GO:0003677	DNA binding	1	1
67	0	0	3	1	GO:0043123	positive regulation of I-kappaB kinase/NF-kappaB cascade	1	0.33	GO:0042803	protein homodimerization activity	1	0.33
68	0	0	3	1	GO:0007165	signal transduction	1	1	GO:0001584	rhodopsin-like receptor activity	0.67	1
69	0	0	4	1	GO:0046907	intracellular transport	1	1	GO:0043492	ATPase activity, coupled to movement of substances	1	0.75
70	0	0	5	1	GO:0006625	protein targeting to peroxisome	1	1	GO:0008270	zinc ion binding	0.75	0.8
71	0	0	3	1	UNKNOWN	NA	0	0	UNKNOWN	NA	0	0
74	0	0	3	1	GO:0007186	G-protein coupled receptor protein signaling pathway	1	1	GO:0016520	growth hormone-releasing hormone receptor activity	0.67	1
75	0	0	3	1	GO:0007165	signal transduction	1	1	GO:0016492	neurotensin receptor activity, G-protein coupled	0.5	0.67
76	0	0	3	1	GO:0006700	C21-steroid hormone biosynthetic process	1	1	GO:0005506	iron ion binding	1	1
77	0	0	4	1	UNKNOWN	NA	0	0	GO:0004435	phosphoinositide phospholipase C activity	1	0.25
79	0	0	4	1	GO:0006626	protein targeting to mitochondrion	1	1	GO:0008270	zinc ion binding	0.75	1
80	0	0	4	1	GO:0007340	acrosome reaction	1	1	GO:0015288	porin activity	0.75	1
81	0	0	5	1	GO:0007186	G-protein coupled receptor protein signaling pathway	1	1	GO:0004930	G-protein coupled receptor activity	0.8	1
83	0	0	3	1	UNKNOWN	NA	0	0	UNKNOWN	NA	0	0
85	0	0	3	1	GO:0016554	cytidine to uridine editing	1	1	UNKNOWN	NA	0	0
86	0	0	5	1	GO:0045761	regulation of adenylate cyclase activity	0.8	1	GO:0004965	GABA-B receptor activity	0.8	1
87	0	0	9	1	GO:0006512	ubiquitin cycle	0.67	1	GO:0048487	beta-tubulin binding	0.5	0.44
93	0	0	3	1	GO:0006957	complement activation, alternative pathway	0.67	1	GO:0048503	GPI anchor binding	1	0.33
96	0	0	5	1	GO:0048666	neuron development	1	1	GO:0005102	receptor binding	0.6	1
97	0	0	4	1	GO:0016049	cell growth	0.5	0.5	GO:0051219	phosphoprotein binding	0.5	0.5
98	0	0	4	1	GO:0006357	regulation of transcription from RNA polymerase II promoter	1	0.5	GO:0030331	estrogen receptor binding	1	0.25
99	0	0	4	1	GO:0016049	cell growth	0.67	0.75	GO:0005525	GTP binding	0.75	1
100	0	0	3	1	GO:0007268	synaptic transmission	1	1	GO:0005249	voltage-gated potassium channel activity	1	1
102	0	0	5	1	GO:0006506	GPI anchor biosynthetic process	1	1	GO:0017176	phosphatidylinositol N-acetylglucosaminyltransferase activity	1	1
104	0	0	5	1	GO:0016064	immunoglobulin mediated immune response	1	1	GO:0004896	hematopoietin/interferon-class (D200-domain) cytokine receptor activity	0.6	1
105	0	0	3	1	GO:0007218	neuropeptide signaling pathway	1	1	GO:0004930	G-protein coupled receptor activity	0.67	1
106	0	0	3	1	UNKNOWN	NA	0	0	GO:0005506	iron ion binding	0.67	1
107	0	0	5	1	GO:0006626	protein targeting to mitochondrion	1	0.8	GO:0015399	primary active transporter activity	1	0.8
109	0	0	4	1	GO:0001782	B cell homeostasis	1	1	GO:0005164	tumor necrosis factor receptor binding	0.5	1
110	0	0	3	1	GO:0050832	defense response to fungus	0.67	1	GO:0051082	unfolded protein binding	1	0.33
114	0	0	5	1	GO:0006355	regulation of transcription, DNA-dependent	1	1	GO:0003700	transcription factor activity	1	1
115	0	0	3	1	GO:0048628	myoblast maturation	1	0.67	GO:0051393	alpha-actinin binding	1	0.67
116	0	0	4	1	GO:0007186	G-protein coupled receptor protein signaling pathway	1	1	GO:0004994	somatostatin receptor activity	0.5	1
119	0	0	6	1	UNKNOWN	NA	0	0	GO:0005242	inward rectifier potassium channel activity	0.67	1
120	0	0	5	1	GO:0006605	protein targeting	1	1	GO:0005052	peroxisome matrix targeting signal-1 binding	1	0.4
121	0	0	3	1	GO:0001932	regulation of protein amino acid phosphorylation	1	0.67	UNKNOWN	NA	0	0
122	0	0	3	1	GO:0006954	inflammatory response	0.67	1	UNKNOWN	NA	0	0
123	0	0	3	1	UNKNOWN	NA	0	0	GO:0008083	growth factor activity	1	0.33
124	0	0	3	1	GO:0006540	glutamate decarboxylation to succinate	1	1	UNKNOWN	NA	0	0
127	0	0	4	1	GO:0016255	attachment of GPI anchor to protein	1	0.75	GO:0048503	GPI anchor binding	1	0.75
129	0	0	3	1	GO:0006796	phosphate metabolic process	0.67	1	GO:0004674	protein serine/threonine kinase activity	0.67	1
130	0	0	3	1	UNKNOWN	NA	0	0	GO:0004896	hematopoietin/interferon-class (D200-domain) cytokine receptor activity	0.67	1
132	0	0	3	1	UNKNOWN	NA	0	0	GO:0005509	calcium ion binding	0.67	1
133	0	0	3	1	GO:0048193	Golgi vesicle transport	1	1	UNKNOWN	NA	0	0
134	0	0	7	1	GO:0007189	G-protein signaling, adenylate cyclase activating pathway	1	0.86	UNKNOWN	NA	0	0
135	0	0	3	1	GO:0007409	axonogenesis	0.67	1	GO:0001612	A2B adenosine receptor activity, G-protein coupled	1	0.67
136	0	0	5	1	GO:0007517	muscle development	1	0.8	UNKNOWN	NA	0	0
137	0	0	3	1	GO:0048523	negative regulation of cellular process	0.67	1	GO:0004252	serine-type endopeptidase activity	0.67	1
138	0	0	3	1	UNKNOWN	NA	0	0	GO:0008462	endopeptidase Clp activity	0.5	0.67
139	0	0	3	1	GO:0030516	regulation of axon extension	1	0.67	UNKNOWN	NA	0	0
140	0	0	3	1	GO:0015031	protein transport	1	1	UNKNOWN	NA	0	0
142	0	0	3	1	GO:0006355	regulation of transcription, DNA-dependent	1	1	GO:0016455	RNA polymerase II transcription mediator activity	0.5	0.67
143	0	0	3	1	GO:0045184	establishment of protein localization	0.67	1	GO:0042623	ATPase activity, coupled	1	1
145	0	0	4	1	GO:0009060	aerobic respiration	0.75	1	GO:0008121	ubiquinol-cytochrome-c reductase activity	1	0.75
146	0	0	12	1	GO:0007283	spermatogenesis	0.78	0.75	UNKNOWN	NA	0	0
147	0	0	4	1	GO:0007131	meiotic recombination	1	1	GO:0008094	DNA-dependent ATPase activity	1	1
149	0	0	4	1	GO:0044260	cellular macromolecule metabolic process	0.5	1	GO:0035091	phosphoinositide binding	0.75	1
150	0	0	3	1	GO:0008104	protein localization	1	1	GO:0003755	peptidyl-prolyl cis-trans isomerase activity	0.67	1
151	0	0	5	1	GO:0006812	cation transport	0.8	1	GO:0005242	inward rectifier potassium channel activity	0.6	1
152	0	0	3	1	UNKNOWN	NA	0	0	UNKNOWN	NA	0	0
153	0	0	3	1	GO:0006457	protein folding	1	1	UNKNOWN	NA	0	0
154	0	0	3	1	GO:0022010	myelination in the central nervous system	1	0.67	GO:0005529	sugar binding	1	0.33
155	0	0	3	1	GO:0008588	release of cytoplasmic sequestered NF-kappaB	0.5	0.67	GO:0046914	transition metal ion binding	0.67	1
157	0	0	3	1	GO:0007266	Rho protein signal transduction	1	1	UNKNOWN	NA	0	0
158	0	0	3	1	GO:0006958	complement activation, classical pathway	1	1	GO:0004875	complement receptor activity	0.67	1
159	0	0	3	1	GO:0030705	cytoskeleton-dependent intracellular transport	1	0.67	GO:0003924	GTPase activity	1	0.33
161	0	0	3	1	UNKNOWN	NA	0	0	UNKNOWN	NA	0	0
162	0	0	4	1	GO:0009190	cyclic nucleotide biosynthetic process	0.75	1	UNKNOWN	NA	0	0
164	0	0	3	1	UNKNOWN	NA	0	0	UNKNOWN	NA	0	0
166	0	0	3	1	GO:0007165	signal transduction	0.67	1	GO:0003924	GTPase activity	1	0.67
167	0	0	4	1	GO:0045859	regulation of protein kinase activity	1	1	GO:0004888	transmembrane receptor activity	0.67	0.75
168	0	0	4	1	GO:0042472	inner ear morphogenesis	1	1	GO:0004725	protein tyrosine phosphatase activity	0.5	1
170	0	0	4	1	UNKNOWN	NA	0	0	UNKNOWN	NA	0	0
171	0	0	4	1	GO:0006397	mRNA processing	0.75	1	UNKNOWN	NA	0	0
173	0	0	4	1	GO:0006887	exocytosis	1	1	GO:0008092	cytoskeletal protein binding	0.5	1
174	0	0	4	1	GO:0006886	intracellular protein transport	1	1	UNKNOWN	NA	0	0
175	0	0	3	1	GO:0042127	regulation of cell proliferation	0.67	1	GO:0008201	heparin binding	1	0.67
177	0	0	9	1	UNKNOWN	NA	0	0	UNKNOWN	NA	0	0
180	0	0	3	1	GO:0007067	mitosis	1	0.67	GO:0031625	ubiquitin protein ligase binding	1	0.33
181	0	0	7	1	GO:0007166	cell surface receptor linked signal transduction	0.86	1	GO:0004872	receptor activity	0.67	0.86
182	0	0	3	1	UNKNOWN	NA	0	0	UNKNOWN	NA	0	0
183	0	0	3	1	GO:0007267	cell-cell signaling	0.67	1	GO:0005102	receptor binding	0.67	1
184	0	0	3	1	GO:0045944	positive regulation of transcription from RNA polymerase II promoter	1	1	GO:0003700	transcription factor activity	0.67	1
185	0	0	3	1	GO:0006508	proteolysis	1	1	GO:0004252	serine-type endopeptidase activity	1	1
186	0	0	3	1	UNKNOWN	NA	0	0	GO:0042808	neuronal Cdc2-like kinase binding	0.5	0.67
187	0	0	3	1	UNKNOWN	NA	0	0	UNKNOWN	NA	0	0
188	0	0	3	1	GO:0007517	muscle development	0.67	1	GO:0004713	protein-tyrosine kinase activity	1	0.33
190	0	0	3	1	GO:0006412	translation	1	1	UNKNOWN	NA	0	0
191	0	0	3	1	GO:0002076	osteoblast development	1	1	GO:0004991	parathyroid hormone receptor activity	0.5	0.67
192	0	0	4	1	GO:0007188	G-protein signaling, coupled to cAMP nucleotide second messenger	1	0.75	GO:0004936	alpha-adrenergic receptor activity	0.75	1
197	0	0	4	1	GO:0043087	regulation of GTPase activity	0.67	0.75	GO:0005096	GTPase activator activity	0.5	1
199	0	0	3	1	GO:0007268	synaptic transmission	0.67	1	GO:0017076	purine nucleotide binding	0.67	1
200	0	0	4	1	GO:0009799	determination of symmetry	0.5	1	UNKNOWN	NA	0	0
201	0	0	4	1	GO:0016081	synaptic vesicle docking during exocytosis	0.5	0.5	GO:0030349	syntaxin-13 binding	1	0.25
202	0	0	5	1	GO:0007409	axonogenesis	0.67	0.6	GO:0005035	death receptor activity	0.75	0.8
204	0	0	3	1	GO:0045662	negative regulation of myoblast differentiation	1	0.67	GO:0008201	heparin binding	1	0.67
213	0	0	6	1	GO:0007204	elevation of cytosolic calcium ion concentration	1	1	GO:0016493	C-C chemokine receptor activity	0.5	1
216	0	0	3	1	UNKNOWN	NA	0	0	UNKNOWN	NA	0	0
218	0	0	3	1	GO:0006810	transport	0.67	1	GO:0043169	cation binding	0.67	1
219	0	0	6	1	UNKNOWN	NA	0	0	UNKNOWN	NA	0	0
220	0	0	3	1	UNKNOWN	NA	0	0	UNKNOWN	NA	0	0
221	0	0	3	1	GO:0035113	embryonic appendage morphogenesis	0.67	1	GO:0008083	growth factor activity	0.5	0.67
222	0	0	3	1	UNKNOWN	NA	0	0	UNKNOWN	NA	0	0
224	0	0	3	1	GO:0006874	calcium ion homeostasis	1	1	GO:0043169	cation binding	0.67	1
225	0	0	4	1	GO:0007399	nervous system development	0.5	1	GO:0001584	rhodopsin-like receptor activity	0.5	1
229	0	0	3	1	GO:0050852	T cell receptor signaling pathway	1	1	GO:0004842	ubiquitin-protein ligase activity	0.67	1
230	0	0	3	1	GO:0017157	regulation of exocytosis	1	0.67	UNKNOWN	NA	0	0
231	0	0	4	1	UNKNOWN	NA	0	0	GO:0004221	ubiquitin thiolesterase activity	1	0.25
234	0	0	3	1	UNKNOWN	NA	0	0	GO:0004631	phosphomevalonate kinase activity	0.5	0.67
235	0	0	3	1	UNKNOWN	NA	0	0	UNKNOWN	NA	0	0
237	0	0	3	1	GO:0007409	axonogenesis	1	0.67	GO:0017154	semaphorin receptor activity	0.67	1
238	0	0	4	1	GO:0043406	positive regulation of MAPK activity	1	1	UNKNOWN	NA	0	0
239	0	0	3	1	GO:0030838	positive regulation of actin filament polymerization	1	0.33	GO:0008093	cytoskeletal adaptor activity	0.5	0.67
240	0	0	3	1	GO:0006112	energy reserve metabolic process	0.67	1	GO:0004896	hematopoietin/interferon-class (D200-domain) cytokine receptor activity	0.5	0.67
242	0	0	3	1	GO:0007269	neurotransmitter secretion	1	1	GO:0005245	voltage-gated calcium channel activity	1	1
249	0	0	3	1	UNKNOWN	NA	0	0	UNKNOWN	NA	0	0
253	0	0	3	1	GO:0006874	calcium ion homeostasis	1	1	GO:0008009	chemokine activity	0.67	1
254	0	0	3	1	GO:0006355	regulation of transcription, DNA-dependent	1	1	UNKNOWN	NA	0	0
255	0	0	3	1	GO:0015031	protein transport	0.67	1	GO:0017076	purine nucleotide binding	0.67	1
260	0	0	3	1	UNKNOWN	NA	0	0	GO:0005057	receptor signaling protein activity	0.67	1
261	0	0	4	1	GO:0016477	cell migration	0.67	0.75	GO:0005137	interleukin-5 receptor binding	1	0.5
263	0	0	3	1	UNKNOWN	NA	0	0	UNKNOWN	NA	0	0
265	0	0	3	1	GO:0030334	regulation of cell migration	1	0.67	UNKNOWN	NA	0	0
266	0	0	3	1	UNKNOWN	NA	0	0	UNKNOWN	NA	0	0
267	0	0	3	1	UNKNOWN	NA	0	0	UNKNOWN	NA	0	0
269	0	0	4	1	UNKNOWN	NA	0	0	UNKNOWN	NA	0	0
270	0	0	5	1	GO:0007165	signal transduction	1	1	UNKNOWN	NA	0	0
271	0	0	3	1	GO:0007076	mitotic chromosome condensation	1	0.67	GO:0046982	protein heterodimerization activity	1	0.33
273	0	0	4	1	GO:0051028	mRNA transport	0.5	0.5	GO:0003723	RNA binding	1	0.75
280	0	0	3	1	UNKNOWN	NA	0	0	GO:0016791	phosphoric monoester hydrolase activity	0.67	1
281	0	0	3	1	GO:0019219	regulation of nucleobase, nucleoside, nucleotide and nucleic acid metabolic process	0.5	0.67	GO:0005096	GTPase activator activity	0.5	0.67
282	0	0	3	1	UNKNOWN	NA	0	0	UNKNOWN	NA	0	0
283	0	0	3	1	GO:0043065	positive regulation of apoptosis	1	0.33	GO:0042803	protein homodimerization activity	1	0.33
284	0	0	3	1	GO:0045655	regulation of monocyte differentiation	1	0.67	UNKNOWN	NA	0	0
285	0	0	3	1	UNKNOWN	NA	0	0	UNKNOWN	NA	0	0
286	0	0	3	1	UNKNOWN	NA	0	0	GO:0030165	PDZ domain binding	0.5	0.67
289	0	0	3	1	UNKNOWN	NA	0	0	GO:0004842	ubiquitin-protein ligase activity	0.5	0.67
291	0	0	4	1	UNKNOWN	NA	0	0	GO:0042802	identical protein binding	1	0.25
293	0	0	4	1	UNKNOWN	NA	0	0	UNKNOWN	NA	0	0
295	0	0	3	1	GO:0007399	nervous system development	1	1	GO:0003847	1-alkyl-2-acetylglycerophosphocholine esterase activity	0.67	1
297	0	0	3	1	UNKNOWN	NA	0	0	GO:0004157	dihydropyrimidinase activity	0.5	0.67
300	0	0	3	1	UNKNOWN	NA	0	0	UNKNOWN	NA	0	0
303	0	0	3	1	GO:0001934	positive regulation of protein amino acid phosphorylation	1	0.67	UNKNOWN	NA	0	0
