# Supplementary material for: When the human viral infectome and diseasome networks collide: towards a systems biology platform for the aetiology of human diseases
Source: BMC Syst Biol. 2011 Jan 21;5:13. doi: 10.1186/1752-0509-5-13 (PMC3037315; doi:10.1186/1752-0509-5-13)
Supplement: Additional file 7 — Human Essential Host Factors (EHFs). The full dataset of 1,501 human Essential Host Factors (EHFs). [file 1752-0509-5-13-S7.XLS]

"Additional file 7: the list of 1,501  essential host factors (EHF)."

Ensembl Gene Acc #
ENSG00000175164
ENSG00000076555
ENSG00000196177
ENSG00000134575
ENSG00000134940
ENSG00000137845
ENSG00000171873
ENSG00000170214
ENSG00000173020
ENSG00000104964
ENSG00000167540
ENSG00000079557
ENSG00000142208
ENSG00000099721
ENSG00000078053
ENSG00000164111
ENSG00000101966
ENSG00000084674
ENSG00000095139
ENSG00000143761
ENSG00000120805
ENSG00000110025
ENSG00000113273
ENSG00000177556
ENSG00000137731
ENSG00000110955
ENSG00000165629
ENSG00000114573
ENSG00000116039
ENSG00000147416
ENSG00000185883
ENSG00000155097
ENSG00000131100
ENSG00000117410
ENSG00000033627
ENSG00000071553
ENSG00000130294
ENSG00000198049
ENSG00000136881
ENSG00000060982
ENSG00000142046
ENSG00000083123
ENSG00000116128
ENSG00000186716
ENSG00000136573
ENSG00000168487
ENSG00000012048
ENSG00000137948
ENSG00000124920
ENSG00000104267
ENSG00000141837
ENSG00000108878
ENSG00000084774
ENSG00000175868
ENSG00000077274
ENSG00000105971
ENSG00000129315
ENSG00000146731
ENSG00000158473
ENSG00000010610
ENSG00000120949
ENSG00000123146
ENSG00000170312
ENSG00000096401
ENSG00000070831
ENSG00000129596
ENSG00000180733
ENSG00000203668
ENSG00000175344
ENSG00000166664
ENSG00000161203
ENSG00000096238
ENSG00000206394
ENSG00000204418
ENSG00000013441
ENSG00000188603
ENSG00000074201
ENSG00000122705
ENSG00000112486
ENSG00000174600
ENSG00000173786
ENSG00000205003
ENSG00000130635
ENSG00000122218
ENSG00000129083
ENSG00000111775
ENSG00000178772
ENSG00000117322
ENSG00000109846
ENSG00000101266
ENSG00000170373
ENSG00000101439
ENSG00000170367
ENSG00000117151
ENSG00000168925
ENSG00000196188
ENSG00000101160
ENSG00000165168
ENSG00000198077
ENSG00000197408
ENSG00000160868
ENSG00000117242
ENSG00000124487
ENSG00000172869
ENSG00000178105
ENSG00000109606
ENSG00000185918
ENSG00000126953
ENSG00000119689
ENSG00000198947
ENSG00000197102
ENSG00000158560
ENSG00000079805
ENSG00000197635
ENSG00000107404
ENSG00000151617
ENSG00000138798
ENSG00000105429
ENSG00000146648
ENSG00000156976
ENSG00000100664
ENSG00000100393
ENSG00000116016
ENSG00000151491
ENSG00000012061
ENSG00000163161
ENSG00000134899
ENSG00000119715
ENSG00000120705
ENSG00000157557
ENSG00000117036
ENSG00000085276
ENSG00000126860
ENSG00000180210
ENSG00000163586
ENSG00000112039
ENSG00000120899
ENSG00000149806
ENSG00000138685
ENSG00000183386
ENSG00000119782
ENSG00000177731
ENSG00000120215
ENSG00000168522
ENSG00000136877
ENSG00000196371
ENSG00000109458
ENSG00000104064
ENSG00000148935
ENSG00000146729
ENSG00000106633
ENSG00000108773
ENSG00000127554
ENSG00000086062
ENSG00000136487
ENSG00000196743
ENSG00000104499
ENSG00000181709
ENSG00000088256
ENSG00000115159
ENSG00000102539
ENSG00000198055
ENSG00000107263
ENSG00000120251
ENSG00000150086
ENSG00000178719
ENSG00000164082
ENSG00000167004
ENSG00000165417
ENSG00000125651
ENSG00000110768
ENSG00000183474
ENSG00000145736
ENSG00000206370
ENSG00000206354
ENSG00000196285
ENSG00000163041
ENSG00000132475
ENSG00000105509
ENSG00000116478
ENSG00000123338
ENSG00000206292
ENSG00000206226
ENSG00000204252
ENSG00000153029
ENSG00000189403
ENSG00000198830
ENSG00000196819
ENSG00000113161
ENSG00000112972
ENSG00000169856
ENSG00000187999
ENSG00000135486
ENSG00000197451
ENSG00000169813
ENSG00000169045
ENSG00000153187
ENSG00000172789
ENSG00000123407
ENSG00000106351
ENSG00000114315
ENSG00000185122
ENSG00000044574
ENSG00000109971
ENSG00000132002
ENSG00000070614
ENSG00000138413
ENSG00000176289
ENSG00000010404
ENSG00000135899
ENSG00000132740
ENSG00000211592
ENSG00000115008
ENSG00000126456
ENSG00000135424
ENSG00000134910
ENSG00000137825
ENSG00000162434
ENSG00000011201
ENSG00000065427
ENSG00000120457
ENSG00000187486
ENSG00000197993
ENSG00000084731
ENSG00000205809
ENSG00000108424
ENSG00000094796
ENSG00000043462
ENSG00000099204
ENSG00000182541
ENSG00000175445
ENSG00000160932
ENSG00000197172
ENSG00000183305
ENSG00000184750
ENSG00000123584
ENSG00000166008
ENSG00000111885
ENSG00000109323
ENSG00000047849
ENSG00000116141
ENSG00000168906
ENSG00000165471
ENSG00000185231
ENSG00000167461
ENSG00000131446
ENSG00000124939
ENSG00000206449
ENSG00000137315
ENSG00000204516
ENSG00000006432
ENSG00000100985
ENSG00000137745
ENSG00000172680
ENSG00000005381
ENSG00000108852
ENSG00000020922
ENSG00000138294
ENSG00000187193
ENSG00000125148
ENSG00000142347
ENSG00000167508
ENSG00000138386
ENSG00000086548
ENSG00000184983
ENSG00000130414
ENSG00000099795
ENSG00000110536
ENSG00000145494
ENSG00000069869
ENSG00000198755
ENSG00000186575
ENSG00000109320
ENSG00000104825
ENSG00000160949
ENSG00000114857
ENSG00000136448
ENSG00000088038
ENSG00000065978
ENSG00000110713
ENSG00000153234
ENSG00000168158
ENSG00000083454
ENSG00000140479
ENSG00000197632
ENSG00000149269
ENSG00000113805
ENSG00000124253
ENSG00000183036
ENSG00000152270
ENSG00000073417
ENSG00000124299
ENSG00000141959
ENSG00000152556
ENSG00000142657
ENSG00000170950
ENSG00000079739
ENSG00000112511
ENSG00000197724
ENSG00000067177
ENSG00000124570
ENSG00000100564
ENSG00000133511
ENSG00000143627
ENSG00000166851
ENSG00000152952
ENSG00000076356
ENSG00000100417
ENSG00000078319
ENSG00000123737
ENSG00000171824
ENSG00000184702
ENSG00000108387
ENSG00000177084
ENSG00000181222
ENSG00000102978
ENSG00000163882
ENSG00000105258
ENSG00000005075
ENSG00000147669
ENSG00000177700
ENSG00000064835
ENSG00000184486
ENSG00000184271
ENSG00000166794
ENSG00000147459
ENSG00000154001
ENSG00000143294
ENSG00000146143
ENSG00000132356
ENSG00000027075
ENSG00000065243
ENSG00000107643
ENSG00000076984
ENSG00000183943
ENSG00000143801
ENSG00000129084
ENSG00000106588
ENSG00000100567
ENSG00000143106
ENSG00000101182
ENSG00000108294
ENSG00000159377
ENSG00000142507
ENSG00000100764
ENSG00000165916
ENSG00000013275
ENSG00000087191
ENSG00000173692
ENSG00000108344
ENSG00000159352
ENSG00000108671
ENSG00000197170
ENSG00000100911
ENSG00000160801
ENSG00000151239
ENSG00000080031
ENSG00000149177
ENSG00000155093
ENSG00000185129
ENSG00000089159
ENSG00000185813
ENSG00000104388
ENSG00000144566
ENSG00000175582
ENSG00000164754
ENSG00000179262
ENSG00000051180
ENSG00000144118
ENSG00000132341
ENSG00000099901
ENSG00000153201
ENSG00000176276
ENSG00000127314
ENSG00000077092
ENSG00000173039
ENSG00000133884
ENSG00000165731
ENSG00000140522
ENSG00000135828
ENSG00000206254
ENSG00000204308
ENSG00000183574
ENSG00000023191
ENSG00000164163
ENSG00000122406
ENSG00000197958
ENSG00000167526
ENSG00000174748
ENSG00000174766
ENSG00000063177
ENSG00000205751
ENSG00000183093
ENSG00000128626
ENSG00000140988
ENSG00000145425
ENSG00000198034
ENSG00000083845
ENSG00000137154
ENSG00000177189
ENSG00000171863
ENSG00000142937
ENSG00000170889
ENSG00000124614
ENSG00000142534
ENSG00000112306
ENSG00000110700
ENSG00000164587
ENSG00000115268
ENSG00000134419
ENSG00000105193
ENSG00000096150
ENSG00000182498
ENSG00000105372
ENSG00000008988
ENSG00000186468
ENSG00000138326
ENSG00000118181
ENSG00000196656
ENSG00000197728
ENSG00000170315
ENSG00000143947
ENSG00000150991
ENSG00000197303
ENSG00000125385
ENSG00000125844
ENSG00000124782
ENSG00000125744
ENSG00000160678
ENSG00000005187
ENSG00000204842
ENSG00000115884
ENSG00000129657
ENSG00000104332
ENSG00000161547
ENSG00000124193
ENSG00000160691
ENSG00000126091
ENSG00000111728
ENSG00000173025
ENSG00000113558
ENSG00000162383
ENSG00000059804
ENSG00000100652
ENSG00000174640
ENSG00000188612
ENSG00000077312
ENSG00000131876
ENSG00000124562
ENSG00000167088
ENSG00000100028
ENSG00000143977
ENSG00000067066
ENSG00000117143
ENSG00000021574
ENSG00000197912
ENSG00000197694
ENSG00000115306
ENSG00000049319
ENSG00000125508
ENSG00000096063
ENSG00000138385
ENSG00000124783
ENSG00000114850
ENSG00000104375
ENSG00000105146
ENSG00000162236
ENSG00000136854
ENSG00000120656
ENSG00000135341
ENSG00000101849
ENSG00000154582
ENSG00000011007
ENSG00000169131
ENSG00000100207
ENSG00000139372
ENSG00000187079
ENSG00000007866
ENSG00000132604
ENSG00000107140
ENSG00000090447
ENSG00000114126
ENSG00000068323
ENSG00000119699
ENSG00000106799
ENSG00000092295
ENSG00000066056
ENSG00000185215
ENSG00000028137
ENSG00000133112
ENSG00000166157
ENSG00000133107
ENSG00000182670
ENSG00000186827
ENSG00000119048
ENSG00000170142
ENSG00000186591
ENSG00000103275
ENSG00000185651
ENSG00000114062
ENSG00000070010
ENSG00000102100
ENSG00000114491
ENSG00000100373
ENSG00000010256
ENSG00000140740
ENSG00000169021
ENSG00000147050
ENSG00000183878
ENSG00000165280
ENSG00000111424
ENSG00000026025
ENSG00000110799
ENSG00000125084
ENSG00000082898
ENSG00000115085
ENSG00000164631
ENSG00000147118
ENSG00000131127
ENSG00000163848
ENSG00000149050
ENSG00000178386
ENSG00000159840
ENSG00000162511
ENSG00000132676
ENSG00000159388
ENSG00000167552
ENSG00000121966
ENSG00000186792
ENSG00000075785
ENSG00000129625
ENSG00000096155
ENSG00000204463
ENSG00000083168
ENSG00000180838
ENSG00000126883
ENSG00000114416
ENSG00000127337
ENSG00000180318
ENSG00000121058
ENSG00000125755
ENSG00000102226
ENSG00000182872
ENSG00000117713
ENSG00000135636
ENSG00000163508
ENSG00000174804
ENSG00000158710
ENSG00000102572
ENSG00000131910
ENSG00000092208
ENSG00000171617
ENSG00000073009
ENSG00000185885
ENSG00000203797
ENSG00000053328
ENSG00000175264
ENSG00000064787
ENSG00000134684
ENSG00000115661
ENSG00000167656
ENSG00000120659
ENSG00000087269
ENSG00000106263
ENSG00000184110
ENSG00000100353
ENSG00000175390
ENSG00000130811
ENSG00000147677
ENSG00000084623
ENSG00000166396
ENSG00000174292
ENSG00000174080
ENSG00000114520
ENSG00000135535
ENSG00000105402
ENSG00000107186
ENSG00000124159
ENSG00000185559
ENSG00000172340
ENSG00000115604
ENSG00000090061
ENSG00000000419
ENSG00000100490
ENSG00000140575
ENSG00000003402
ENSG00000064205
ENSG00000102804
ENSG00000198728
ENSG00000049246
ENSG00000115525
ENSG00000160294
ENSG00000145191
ENSG00000125977
ENSG00000128692
ENSG00000092051
ENSG00000072958
ENSG00000103657
ENSG00000100038
ENSG00000184897
ENSG00000106397
ENSG00000162302
ENSG00000140939
ENSG00000006062
ENSG00000130787
ENSG00000009954
ENSG00000078872
ENSG00000078043
ENSG00000184697
ENSG00000169744
ENSG00000198692
ENSG00000129204
ENSG00000159720
ENSG00000168679
ENSG00000145782
ENSG00000105185
ENSG00000185359
ENSG00000060069
ENSG00000064547
ENSG00000074621
ENSG00000105245
ENSG00000184432
ENSG00000007816
ENSG00000204221
ENSG00000180182
ENSG00000069651
ENSG00000185208
ENSG00000119041
ENSG00000177575
ENSG00000065054
ENSG00000106689
ENSG00000157869
ENSG00000125304
ENSG00000119139
ENSG00000174243
ENSG00000065320
ENSG00000099337
ENSG00000042429
ENSG00000105085
ENSG00000160563
ENSG00000155868
ENSG00000078596
ENSG00000164107
ENSG00000124641
ENSG00000153291
ENSG00000125818
ENSG00000033867
ENSG00000099797
ENSG00000183850
ENSG00000105514
ENSG00000108433
ENSG00000134852
ENSG00000143842
ENSG00000160888
ENSG00000196498
ENSG00000113569
ENSG00000101493
ENSG00000100150
ENSG00000066135
ENSG00000160959
ENSG00000021776
ENSG00000196187
ENSG00000145041
ENSG00000128512
ENSG00000134909
ENSG00000198597
ENSG00000029363
ENSG00000101337
ENSG00000156471
ENSG00000175216
ENSG00000183283
ENSG00000023287
ENSG00000107185
ENSG00000198920
ENSG00000198853
ENSG00000163636
ENSG00000166436
ENSG00000154174
ENSG00000122965
ENSG00000022840
ENSG00000123684
ENSG00000093217
ENSG00000101935
ENSG00000124789
ENSG00000152795
ENSG00000133997
ENSG00000101473
ENSG00000136754
ENSG00000142892
ENSG00000167670
ENSG00000100284
ENSG00000105993
ENSG00000116120
ENSG00000086758
ENSG00000060656
ENSG00000143870
ENSG00000185825
ENSG00000008311
ENSG00000076053
ENSG00000003756
ENSG00000183684
ENSG00000179981
ENSG00000135698
ENSG00000157823
ENSG00000136933
ENSG00000126768
ENSG00000084073
ENSG00000150459
ENSG00000116752
ENSG00000099995
ENSG00000069345
ENSG00000090316
ENSG00000133318
ENSG00000083750
ENSG00000107833
ENSG00000127528
ENSG00000164442
ENSG00000198211
ENSG00000137693
ENSG00000164040
ENSG00000120992
ENSG00000013810
ENSG00000198689
ENSG00000162231
ENSG00000185033
ENSG00000136425
ENSG00000101361
ENSG00000197548
ENSG00000136938
ENSG00000134248
ENSG00000013455
ENSG00000169692
ENSG00000157765
ENSG00000164609
ENSG00000184990
ENSG00000166226
ENSG00000174231
ENSG00000134398
ENSG00000156256
ENSG00000163171
ENSG00000183751
ENSG00000132664
ENSG00000113356
ENSG00000143787
ENSG00000110931
ENSG00000131773
ENSG00000121774
ENSG00000138028
ENSG00000102524
ENSG00000168883
ENSG00000110958
ENSG00000101190
ENSG00000142731
ENSG00000135773
ENSG00000093000
ENSG00000061676
ENSG00000036530
ENSG00000196843
ENSG00000136878
ENSG00000084733
ENSG00000113649
ENSG00000205937
ENSG00000113387
ENSG00000017797
ENSG00000141385
ENSG00000108468
ENSG00000146278
ENSG00000086598
ENSG00000169223
ENSG00000168439
ENSG00000087365
ENSG00000146872
ENSG00000099203
ENSG00000111737
ENSG00000157110
ENSG00000175063
ENSG00000171368
ENSG00000154736
ENSG00000126856
ENSG00000131437
ENSG00000148606
ENSG00000173598
ENSG00000112664
ENSG00000068028
ENSG00000120688
ENSG00000170776
ENSG00000081721
ENSG00000166856
ENSG00000198231
ENSG00000170296
ENSG00000034713
ENSG00000135775
ENSG00000111481
ENSG00000181789
ENSG00000146083
ENSG00000080845
ENSG00000115977
ENSG00000091592
ENSG00000170233
ENSG00000153339
ENSG00000135299
ENSG00000173210
ENSG00000140320
ENSG00000182606
ENSG00000100603
ENSG00000076685
ENSG00000065526
ENSG00000135108
ENSG00000188994
ENSG00000142784
ENSG00000198646
ENSG00000103351
ENSG00000139718
ENSG00000169155
ENSG00000127388
ENSG00000197558
ENSG00000010327
ENSG00000011523
ENSG00000089597
ENSG00000112159
ENSG00000160796
ENSG00000110042
ENSG00000121210
ENSG00000169914
ENSG00000092108
ENSG00000100403
ENSG00000030066
ENSG00000072803
ENSG00000185963
ENSG00000166454
ENSG00000091157
ENSG00000196914
ENSG00000186111
ENSG00000113593
ENSG00000135519
ENSG00000115524
ENSG00000135776
ENSG00000118482
ENSG00000105755
ENSG00000132432
ENSG00000088451
ENSG00000133985
ENSG00000048991
ENSG00000064419
ENSG00000182070
ENSG00000113638
ENSG00000106302
ENSG00000113761
ENSG00000153904
ENSG00000165516
ENSG00000148459
ENSG00000035664
ENSG00000075975
ENSG00000104951
ENSG00000137699
ENSG00000136805
ENSG00000185823
ENSG00000101161
ENSG00000129946
ENSG00000066248
ENSG00000100347
ENSG00000182240
ENSG00000103051
ENSG00000164087
ENSG00000162722
ENSG00000143493
ENSG00000162745
ENSG00000153207
ENSG00000178057
ENSG00000164944
ENSG00000178188
ENSG00000105270
ENSG00000115806
ENSG00000196141
ENSG00000070882
ENSG00000105321
ENSG00000165219
ENSG00000142864
ENSG00000171490
ENSG00000113209
ENSG00000173525
ENSG00000146426
ENSG00000188770
ENSG00000198130
ENSG00000129158
ENSG00000196184
ENSG00000138119
ENSG00000102786
ENSG00000184343
ENSG00000197233
ENSG00000110172
ENSG00000113971
ENSG00000007952
ENSG00000148677
ENSG00000164405
ENSG00000132612
ENSG00000134830
ENSG00000130724
ENSG00000168288
ENSG00000170860
ENSG00000172602
ENSG00000086189
ENSG00000102290
ENSG00000099715
ENSG00000102241
ENSG00000154710
ENSG00000198648
ENSG00000160404
ENSG00000071575
ENSG00000116586
ENSG00000113396
ENSG00000136146
ENSG00000160075
ENSG00000132661
ENSG00000183735
ENSG00000161526
ENSG00000188677
ENSG00000176248
ENSG00000160447
ENSG00000197019
ENSG00000072657
ENSG00000115216
ENSG00000188021
ENSG00000173156
ENSG00000123636
ENSG00000105576
ENSG00000115041
ENSG00000206502
ENSG00000066379
ENSG00000206429
ENSG00000186474
ENSG00000122859
ENSG00000182450
ENSG00000104177
ENSG00000169777
ENSG00000111729
ENSG00000108590
ENSG00000162066
ENSG00000072849
ENSG00000107371
ENSG00000110066
ENSG00000161010
ENSG00000078808
ENSG00000087076
ENSG00000205299
ENSG00000150938
ENSG00000168754
ENSG00000169427
ENSG00000095787
ENSG00000168438
ENSG00000144837
ENSG00000104517
ENSG00000100554
ENSG00000187688
ENSG00000077080
ENSG00000198833
ENSG00000185722
ENSG00000133706
ENSG00000121766
ENSG00000099917
ENSG00000087087
ENSG00000055044
ENSG00000089195
ENSG00000133872
ENSG00000128534
ENSG00000087095
ENSG00000183785
ENSG00000119866
ENSG00000160185
ENSG00000152782
ENSG00000132446
ENSG00000128274
ENSG00000172115
ENSG00000100433
ENSG00000196338
ENSG00000082684
ENSG00000011275
ENSG00000105671
ENSG00000162458
ENSG00000166326
ENSG00000125503
ENSG00000119844
ENSG00000167491
ENSG00000166143
ENSG00000148123
ENSG00000040275
ENSG00000006118
ENSG00000133328
ENSG00000153266
ENSG00000134884
ENSG00000119285
ENSG00000171492
ENSG00000065665
ENSG00000196368
ENSG00000116525
ENSG00000109674
ENSG00000143970
ENSG00000144115
ENSG00000141252
ENSG00000148943
ENSG00000133983
ENSG00000165028
ENSG00000136213
ENSG00000165125
ENSG00000110675
ENSG00000138756
ENSG00000068308
ENSG00000135905
ENSG00000135956
ENSG00000186280
ENSG00000086589
ENSG00000197702
ENSG00000069248
ENSG00000060339
ENSG00000136861
ENSG00000151092
ENSG00000180263
ENSG00000121931
ENSG00000182810
ENSG00000065970
ENSG00000160695
ENSG00000053501
ENSG00000065548
ENSG00000163352
ENSG00000147439
ENSG00000178028
ENSG00000204444
ENSG00000206409
ENSG00000206304
ENSG00000088833
ENSG00000187372
ENSG00000120322
ENSG00000204969
ENSG00000196335
ENSG00000095627
ENSG00000155827
ENSG00000136688
ENSG00000196943
ENSG00000080822
ENSG00000160803
ENSG00000157851
ENSG00000148341
ENSG00000084090
ENSG00000077348
ENSG00000005100
ENSG00000079257
ENSG00000116774
ENSG00000076924
ENSG00000105251
ENSG00000087152
ENSG00000170325
ENSG00000183049
ENSG00000111581
ENSG00000174807
ENSG00000142327
ENSG00000198742
ENSG00000197329
ENSG00000172725
ENSG00000125676
ENSG00000168286
ENSG00000159248
ENSG00000124532
ENSG00000065268
ENSG00000196700
ENSG00000168916
ENSG00000141564
ENSG00000160551
ENSG00000093100
ENSG00000099972
ENSG00000126814
ENSG00000172508
ENSG00000117245
ENSG00000146433
ENSG00000090975
ENSG00000181472
ENSG00000150361
ENSG00000109118
ENSG00000012822
ENSG00000105559
ENSG00000111364
ENSG00000187790
ENSG00000151553
ENSG00000160460
ENSG00000198797
ENSG00000188290
ENSG00000105697
ENSG00000171903
ENSG00000170043
ENSG00000129586
ENSG00000141179
ENSG00000126461
ENSG00000119707
ENSG00000165175
ENSG00000177791
ENSG00000142677
ENSG00000129699
ENSG00000168784
ENSG00000132702
ENSG00000084693
ENSG00000129128
ENSG00000161082
ENSG00000164068
ENSG00000125967
ENSG00000142025
ENSG00000147596
ENSG00000112378
ENSG00000113384
ENSG00000154252
ENSG00000135926
ENSG00000143207
ENSG00000123329
ENSG00000087338
ENSG00000149654
ENSG00000137054
ENSG00000146909
ENSG00000172243
ENSG00000158786
ENSG00000134025
ENSG00000203929
ENSG00000198820
ENSG00000141441
ENSG00000140577
ENSG00000047188
ENSG00000204764
ENSG00000138395
ENSG00000135900
ENSG00000139719
ENSG00000125351
ENSG00000060237
ENSG00000123352
ENSG00000132003
ENSG00000104524
ENSG00000159202
ENSG00000130413
ENSG00000116095
ENSG00000169955
ENSG00000175487
ENSG00000089723
ENSG00000107625
ENSG00000117419
ENSG00000105700
ENSG00000116455
ENSG00000173456
ENSG00000108771
ENSG00000160050
ENSG00000100101
ENSG00000131652
ENSG00000143314
ENSG00000136715
ENSG00000169247
ENSG00000120137
ENSG00000108406
ENSG00000160703
ENSG00000181315
ENSG00000164051
ENSG00000139835
ENSG00000132321
ENSG00000171241
ENSG00000178935
ENSG00000185670
ENSG00000104218
ENSG00000178462
ENSG00000101546
ENSG00000105879
ENSG00000100147
ENSG00000197771
ENSG00000125450
ENSG00000186862
ENSG00000145284
ENSG00000178966
ENSG00000083067
ENSG00000205313
ENSG00000178870
ENSG00000122870
ENSG00000171017
ENSG00000148334
ENSG00000172732
ENSG00000197748
ENSG00000162923
ENSG00000005238
ENSG00000183690
ENSG00000118579
ENSG00000189120
ENSG00000114626
ENSG00000196812
ENSG00000068120
ENSG00000204396
ENSG00000111985
ENSG00000135180
ENSG00000131507
ENSG00000184436
ENSG00000141431
ENSG00000125945
ENSG00000111266
ENSG00000006459
ENSG00000134389
ENSG00000171206
ENSG00000140157
ENSG00000152128
ENSG00000146054
ENSG00000120925
ENSG00000137571
ENSG00000169871
ENSG00000133812
ENSG00000107819
ENSG00000143319
ENSG00000174903
ENSG00000001497
ENSG00000172007
ENSG00000170616
ENSG00000130300
ENSG00000143228
ENSG00000119661
ENSG00000132026
ENSG00000136152
ENSG00000126453
ENSG00000170983
ENSG00000138496
ENSG00000198208
ENSG00000149743
ENSG00000187017
ENSG00000102910
ENSG00000126391
ENSG00000134588
ENSG00000205689
ENSG00000133687
ENSG00000109113
ENSG00000099992
ENSG00000182482
ENSG00000185155
ENSG00000010270
ENSG00000147687
ENSG00000167930
ENSG00000113391
ENSG00000121211
ENSG00000120696
ENSG00000105186
ENSG00000185023
ENSG00000138813
ENSG00000133640
ENSG00000170264
ENSG00000184538
ENSG00000183054
ENSG00000015568
ENSG00000147536
ENSG00000126249
ENSG00000130731
ENSG00000162298
ENSG00000163995
ENSG00000142449
ENSG00000163376
ENSG00000197114
ENSG00000180626
ENSG00000141200
ENSG00000147573
ENSG00000158022
ENSG00000166123
ENSG00000115289
ENSG00000167553
ENSG00000146374
ENSG00000134452
ENSG00000198466
ENSG00000120256
ENSG00000130720
ENSG00000134748
ENSG00000131746
ENSG00000134453
ENSG00000145337
ENSG00000167654
ENSG00000188878
ENSG00000101306
ENSG00000140807
ENSG00000171798
ENSG00000006747
ENSG00000177398
ENSG00000100099
ENSG00000168010
ENSG00000147378
ENSG00000119333
ENSG00000149043
ENSG00000135413
ENSG00000172771
ENSG00000041988
ENSG00000141295
ENSG00000148513
ENSG00000181381
ENSG00000187231
ENSG00000119638
ENSG00000137760
ENSG00000140153
ENSG00000164182
ENSG00000140450
ENSG00000181234
ENSG00000147174
ENSG00000141540
ENSG00000104827
ENSG00000189052
ENSG00000122375
ENSG00000196678
ENSG00000160877
ENSG00000159479
ENSG00000169105
ENSG00000076351
ENSG00000106415
ENSG00000101276
ENSG00000198818
ENSG00000177947
ENSG00000151229
ENSG00000204397
ENSG00000159527
ENSG00000166473
ENSG00000206579
ENSG00000079156
ENSG00000006025
ENSG00000137166
ENSG00000055211
ENSG00000124003
ENSG00000135439
ENSG00000131068
ENSG00000165091
ENSG00000156398
ENSG00000139055
ENSG00000139154
ENSG00000156381
ENSG00000188089
ENSG00000197302
ENSG00000171302
ENSG00000184619
ENSG00000159111
ENSG00000160471
ENSG00000174788
ENSG00000143458
ENSG00000197915
ENSG00000162543
ENSG00000142632
ENSG00000124203
ENSG00000204658
ENSG00000101435
ENSG00000101421
ENSG00000151470
ENSG00000150628
ENSG00000196503
ENSG00000174599
ENSG00000198944
ENSG00000164403
ENSG00000165102
ENSG00000148411
ENSG00000174038
ENSG00000160219
ENSG00000184905
ENSG00000183260
ENSG00000101098
ENSG00000171227
ENSG00000125903
ENSG00000198053
ENSG00000198881
ENSG00000165863
ENSG00000077458
ENSG00000187676
ENSG00000133937
ENSG00000139974
ENSG00000166546
ENSG00000052835
ENSG00000197162
ENSG00000188076
ENSG00000198464
ENSG00000177886
ENSG00000183103
ENSG00000186086
ENSG00000162877
ENSG00000149657
ENSG00000142178
ENSG00000172967
ENSG00000100399
ENSG00000186281
ENSG00000163840
ENSG00000129810
ENSG00000160799
ENSG00000163644
ENSG00000205838
ENSG00000164675
ENSG00000183784
ENSG00000130045
ENSG00000166348
ENSG00000105132
ENSG00000173875
ENSG00000162852
ENSG00000168634
ENSG00000138892
ENSG00000144045
ENSG00000180767
ENSG00000172795
ENSG00000178175
ENSG00000184735
ENSG00000198178
ENSG00000206459
ENSG00000204538
ENSG00000137311
ENSG00000134698
ENSG00000126070
ENSG00000167984
ENSG00000172339
ENSG00000163463
ENSG00000160741
ENSG00000163126
ENSG00000157992
ENSG00000186889
ENSG00000133195
ENSG00000183323
ENSG00000206374
ENSG00000173137
ENSG00000165138
ENSG00000159123
ENSG00000184911
ENSG00000119231
ENSG00000156603
ENSG00000166961
ENSG00000165837
ENSG00000206052
ENSG00000165312
ENSG00000176641
ENSG00000166199
ENSG00000165480
ENSG00000182957
ENSG00000186577
ENSG00000139517
ENSG00000169402
ENSG00000155026
ENSG00000163806
ENSG00000178591
ENSG00000184033
ENSG00000183678
ENSG00000180776
ENSG00000184459
ENSG00000185105
ENSG00000203982
ENSG00000203979
ENSG00000203975
ENSG00000203980
ENSG00000197443
ENSG00000203981
ENSG00000203978
ENSG00000203976
ENSG00000203977
ENSG00000198284
ENSG00000137393
ENSG00000161940
ENSG00000145700
ENSG00000175223
ENSG00000185522
ENSG00000174898
ENSG00000167257
ENSG00000180205
ENSG00000183519
ENSG00000106133
ENSG00000139323
ENSG00000203868
ENSG00000203869
ENSG00000159337
ENSG00000153666
ENSG00000167861
ENSG00000185262
ENSG00000179979
ENSG00000205926
ENSG00000164465
ENSG00000188653
ENSG00000178125
ENSG00000145103
ENSG00000155890
ENSG00000182272
ENSG00000183206
ENSG00000183551
ENSG00000181803
ENSG00000196861
ENSG00000141750
ENSG00000111834
ENSG00000206535
ENSG00000120253
ENSG00000187225
ENSG00000115286
ENSG00000110328
ENSG00000188211
ENSG00000183506
ENSG00000197191
ENSG00000182521
ENSG00000188393
ENSG00000180730
ENSG00000183578
ENSG00000163386
ENSG00000150261
ENSG00000203757
ENSG00000161920
ENSG00000185198
ENSG00000138869
ENSG00000174453
ENSG00000197085
ENSG00000128829
ENSG00000186973
ENSG00000178107
ENSG00000186146
ENSG00000169629
