# Supplementary material for: When the human viral infectome and diseasome networks collide: towards a systems biology platform for the aetiology of human diseases
Source: BMC Syst Biol. 2011 Jan 21;5:13. doi: 10.1186/1752-0509-5-13 (PMC3037315; doi:10.1186/1752-0509-5-13)
Supplement: Additional file 8 — Diseases Related Proteins (DRPs). The full dataset of Diseases Related Proteins and their associations with genetic diseases described in OMIM. [file 1752-0509-5-13-S8.XLS]

## Sheet: Additional file 8
Additional file 8: Gene-Diseases associations
Ensembl Gene Acc #	OMIM Acc #
ENSG00000175899	104300
ENSG00000165029	205400
ENSG00000165029	143890
ENSG00000165029	604091
ENSG00000167972	610921
ENSG00000131269	301310
ENSG00000198691	604116
ENSG00000198691	601718
ENSG00000198691	248200
ENSG00000198691	153800
ENSG00000159842	155255
ENSG00000060971	261515
ENSG00000115361	201460
ENSG00000117054	201450
ENSG00000122971	201470
ENSG00000196177	610006
ENSG00000072778	201475
ENSG00000075239	203750
ENSG00000087085	112100
ENSG00000161533	264470
ENSG00000143632	255310
ENSG00000143632	161800
ENSG00000159251	192600
ENSG00000184009	604717
ENSG00000130402	603278
ENSG00000115170	135100
ENSG00000139567	600376
ENSG00000114786	609924
ENSG00000196839	102700
ENSG00000160710	127400
ENSG00000087274	145500
ENSG00000196616	103780
ENSG00000043591	607276
ENSG00000169252	600807
ENSG00000169252	601665
ENSG00000188778	601665
ENSG00000100357	103050
ENSG00000157766	608361
ENSG00000162688	232400
ENSG00000159723	601665
ENSG00000101384	187500
ENSG00000101384	118450
ENSG00000135744	145500
ENSG00000135744	267430
ENSG00000144891	267430
ENSG00000144891	145500
ENSG00000172482	259900
ENSG00000169297	300018
ENSG00000169297	300200
ENSG00000142208	181500
ENSG00000105221	125853
ENSG00000163631	194470
ENSG00000101986	300100
ENSG00000072210	270200
ENSG00000012779	600807
ENSG00000132965	601367
ENSG00000179477	242100
ENSG00000162551	241500
ENSG00000162551	241510
ENSG00000162551	146300
ENSG00000125363	301200
ENSG00000104899	261550
ENSG00000135409	261550
ENSG00000145020	605899
ENSG00000181784	105400
ENSG00000145362	600919
ENSG00000151729	609283
ENSG00000151729	157640
ENSG00000163697	104300
ENSG00000134982	155255
ENSG00000134982	137215
ENSG00000134982	135290
ENSG00000134982	276300
ENSG00000160224	240300
ENSG00000101966	300635
ENSG00000118137	604091
ENSG00000158874	143890
ENSG00000084674	144010
ENSG00000130207	207750
ENSG00000130203	269600
ENSG00000130203	603075
ENSG00000130203	104310
ENSG00000142192	605714
ENSG00000026103	601859
ENSG00000117560	152700
ENSG00000106125	110450
ENSG00000167580	125800
ENSG00000165272	607457
ENSG00000169083	176807
ENSG00000169083	300633
ENSG00000169083	313200
ENSG00000169083	300068
ENSG00000091262	264800
ENSG00000091262	177850
ENSG00000185061	264800
ENSG00000185061	177850
ENSG00000118520	207800
ENSG00000165462	602078
ENSG00000100299	250100
ENSG00000157399	302950
ENSG00000139352	209880
ENSG00000169910	207900
ENSG00000108381	271900
ENSG00000130707	215700
ENSG00000140836	176807
ENSG00000138363	608688
ENSG00000149311	114480
ENSG00000149311	208900
ENSG00000018625	104290
ENSG00000018625	602481
ENSG00000105409	128235
ENSG00000143153	145500
ENSG00000137731	154020
ENSG00000196296	601003
ENSG00000174437	101900
ENSG00000174437	124200
ENSG00000157087	601386
ENSG00000116039	267300
ENSG00000165240	304150
ENSG00000165240	309400
ENSG00000123191	277900
ENSG00000175054	210600
ENSG00000085224	301040
ENSG00000085224	309490
ENSG00000085224	309590
ENSG00000085224	300448
ENSG00000085224	300465
ENSG00000085224	309580
ENSG00000148090	250950
ENSG00000101200	125700
ENSG00000126895	300539
ENSG00000126895	304800
ENSG00000166710	241600
ENSG00000136881	607748
ENSG00000138376	114480
ENSG00000174483	209900
ENSG00000125124	209900
ENSG00000140463	209900
ENSG00000142046	248600
ENSG00000083123	248600
ENSG00000110092	151400
ENSG00000110092	193300
ENSG00000110092	254500
ENSG00000186716	608232
ENSG00000074582	262000
ENSG00000074582	603358
ENSG00000074582	256000
ENSG00000074582	124000
ENSG00000176697	164230
ENSG00000176697	607499
ENSG00000176697	606788
ENSG00000176697	209880
ENSG00000206364	603075
ENSG00000166285	603075
ENSG00000204359	603075
ENSG00000197299	210900
ENSG00000108578	104300
ENSG00000107779	174900
ENSG00000107779	610069
ENSG00000107779	158350
ENSG00000138696	112600
ENSG00000204217	265450
ENSG00000204217	178600
ENSG00000183770	110100
ENSG00000183770	608996
ENSG00000157764	211980
ENSG00000157764	115150
ENSG00000139618	155255
ENSG00000139618	114480
ENSG00000139618	605724
ENSG00000139618	260350
ENSG00000139618	194070
ENSG00000139618	176807
ENSG00000172270	111380
ENSG00000169814	253260
ENSG00000010671	307200
ENSG00000156970	114500
ENSG00000149131	106100
ENSG00000204364	603075
ENSG00000166278	603075
ENSG00000206372	603075
ENSG00000112936	610102
ENSG00000167434	600852
ENSG00000141837	141500
ENSG00000141837	108500
ENSG00000141837	183086
ENSG00000151067	601005
ENSG00000102001	300476
ENSG00000102001	300071
ENSG00000081248	188580
ENSG00000081248	601887
ENSG00000081248	170400
ENSG00000182389	606904
ENSG00000182389	600669
ENSG00000004948	166710
ENSG00000092529	253600
ENSG00000064012	114550
ENSG00000064012	607271
ENSG00000064012	114480
ENSG00000003400	603909
ENSG00000003400	605027
ENSG00000003400	137215
ENSG00000118729	604772
ENSG00000036828	145980
ENSG00000036828	146200
ENSG00000036828	239200
ENSG00000182533	192600
ENSG00000182533	123320
ENSG00000182533	607801
ENSG00000182533	606072
ENSG00000124813	119600
ENSG00000159216	601399
ENSG00000159216	601626
ENSG00000159216	180300
ENSG00000149257	610504
ENSG00000001631	116860
ENSG00000167286	600802
ENSG00000198821	610163
ENSG00000153563	608957
ENSG00000135218	610938
ENSG00000135218	608404
ENSG00000135218	248310
ENSG00000101017	606843
ENSG00000102245	308230
ENSG00000177697	609057
ENSG00000177697	179620
ENSG00000039068	137215
ENSG00000062038	601553
ENSG00000135446	609048
ENSG00000111276	610755
ENSG00000129757	130650
ENSG00000147889	155755
ENSG00000147889	155601
ENSG00000147889	606719
ENSG00000147889	151623
ENSG00000204539	146520
ENSG00000092067	245480
ENSG00000170835	609812
ENSG00000087237	143470
ENSG00000087237	152430
ENSG00000087237	607322
ENSG00000165410	610687
ENSG00000109861	170650
ENSG00000109861	245010
ENSG00000109861	245000
ENSG00000001626	219700
ENSG00000001626	277180
ENSG00000070748	254210
ENSG00000133048	181500
ENSG00000188419	303100
ENSG00000143669	214500
ENSG00000138435	601462
ENSG00000138435	608930
ENSG00000120903	610353
ENSG00000101204	188890
ENSG00000101204	600513
ENSG00000170175	608931
ENSG00000170175	601462
ENSG00000160716	605375
ENSG00000135902	601462
ENSG00000135902	608930
ENSG00000108556	608930
ENSG00000108556	608931
ENSG00000108556	601462
ENSG00000196811	253290
ENSG00000196811	265000
ENSG00000049167	216400
ENSG00000188037	160800
ENSG00000188037	255700
ENSG00000114859	607682
ENSG00000114859	607628
ENSG00000114859	606904
ENSG00000114859	607631
ENSG00000171365	300009
ENSG00000171365	300554
ENSG00000171365	310468
ENSG00000103249	259700
ENSG00000103249	166600
ENSG00000186510	602522
ENSG00000184908	602522
ENSG00000184908	607364
ENSG00000166340	204500
ENSG00000188603	204200
ENSG00000102805	256731
ENSG00000160791	610379
ENSG00000023839	237500
ENSG00000070729	268000
ENSG00000144191	216900
ENSG00000108821	166200
ENSG00000108821	166210
ENSG00000108821	259420
ENSG00000108821	114000
ENSG00000108821	166220
ENSG00000108821	166710
ENSG00000108821	130060
ENSG00000108821	130000
ENSG00000164692	166710
ENSG00000164692	130060
ENSG00000164692	259420
ENSG00000139219	108300
ENSG00000139219	183900
ENSG00000139219	156550
ENSG00000139219	215150
ENSG00000139219	184252
ENSG00000139219	200610
ENSG00000139219	151210
ENSG00000139219	608805
ENSG00000139219	184250
ENSG00000139219	165720
ENSG00000139219	132450
ENSG00000139219	271700
ENSG00000168542	130050
ENSG00000168542	130020
ENSG00000187498	607595
ENSG00000187498	175780
ENSG00000169031	141200
ENSG00000169031	203780
ENSG00000081052	203780
ENSG00000188153	301050
ENSG00000197565	308940
ENSG00000130635	130000
ENSG00000130635	130010
ENSG00000204262	130000
ENSG00000142156	602475
ENSG00000142156	254090
ENSG00000142156	158810
ENSG00000142173	158810
ENSG00000142173	254090
ENSG00000163359	254090
ENSG00000163359	158810
ENSG00000114270	131750
ENSG00000114270	131705
ENSG00000114270	604129
ENSG00000114270	131850
ENSG00000114270	226600
ENSG00000114270	132000
ENSG00000114270	607523
ENSG00000171812	136800
ENSG00000171812	122000
ENSG00000049089	603932
ENSG00000049089	600204
ENSG00000092758	603932
ENSG00000092758	600969
ENSG00000060718	604841
ENSG00000060718	154780
ENSG00000204248	215150
ENSG00000204248	277610
ENSG00000204248	601868
ENSG00000204248	184840
ENSG00000065618	226650
ENSG00000105664	177170
ENSG00000105664	132400
ENSG00000093010	181500
ENSG00000093010	167870
ENSG00000067082	137215
ENSG00000067082	176807
ENSG00000107968	211980
ENSG00000014919	256000
ENSG00000047457	604290
ENSG00000120054	212070
ENSG00000021826	237300
ENSG00000110090	255120
ENSG00000157184	255110
ENSG00000157184	600649
ENSG00000157184	608836
ENSG00000203710	607486
ENSG00000117322	610927
ENSG00000005339	180849
ENSG00000147571	201400
ENSG00000105392	268000
ENSG00000105392	120970
ENSG00000109846	608810
ENSG00000108255	600881
ENSG00000196431	610426
ENSG00000196431	610425
ENSG00000100058	601547
ENSG00000100058	607133
ENSG00000100058	604307
ENSG00000100053	609741
ENSG00000163254	604307
ENSG00000118231	608983
ENSG00000118231	115700
ENSG00000100368	265120
ENSG00000038427	143200
ENSG00000101439	105150
ENSG00000160213	254800
ENSG00000183072	108900
ENSG00000183072	187500
ENSG00000116761	219500
ENSG00000163599	140300
ENSG00000163599	601388
ENSG00000163599	275000
ENSG00000163599	609755
ENSG00000040531	219800
ENSG00000040531	219900
ENSG00000040531	219750
ENSG00000168036	132600
ENSG00000168036	155255
ENSG00000168036	114550
ENSG00000169862	123450
ENSG00000117984	610127
ENSG00000143387	265800
ENSG00000051523	233690
ENSG00000165168	306400
ENSG00000083799	132700
ENSG00000138061	137750
ENSG00000138061	137760
ENSG00000138061	604229
ENSG00000138061	231300
ENSG00000198077	211980
ENSG00000198077	188890
ENSG00000198077	122700
ENSG00000138109	122700
ENSG00000106258	145500
ENSG00000140459	201710
ENSG00000160882	103900
ENSG00000160882	202010
ENSG00000179142	203400
ENSG00000179142	610600
ENSG00000148795	202110
ENSG00000137869	139300
ENSG00000135929	213700
ENSG00000111012	264700
ENSG00000110887	181500
ENSG00000123454	223360
ENSG00000123454	168600
ENSG00000137992	248600
ENSG00000011465	610048
ENSG00000159640	603933
ENSG00000159640	267430
ENSG00000159640	104300
ENSG00000204843	105400
ENSG00000204843	607641
ENSG00000077279	300067
ENSG00000134574	278740
ENSG00000132437	608643
ENSG00000171711	266600
ENSG00000177257	266600
ENSG00000175084	601419
ENSG00000175084	604765
ENSG00000126953	311150
ENSG00000126953	304700
ENSG00000105928	600994
ENSG00000100473	601369
ENSG00000114956	251880
ENSG00000172893	270400
ENSG00000116133	602398
ENSG00000131504	124900
ENSG00000147202	300511
ENSG00000130826	305000
ENSG00000130826	300240
ENSG00000091140	256000
ENSG00000091140	248600
ENSG00000064195	104510
ENSG00000064195	190320
ENSG00000187908	155255
ENSG00000187908	137800
ENSG00000198947	310200
ENSG00000198947	302045
ENSG00000198947	300376
ENSG00000123453	268900
ENSG00000104936	160900
ENSG00000039139	244400
ENSG00000039139	608644
ENSG00000126594	152700
ENSG00000079805	160150
ENSG00000079805	606482
ENSG00000088305	242860
ENSG00000172269	608093
ENSG00000149295	159900
ENSG00000151577	181500
ENSG00000151577	190300
ENSG00000069696	168600
ENSG00000069696	601696
ENSG00000069696	143465
ENSG00000169676	606798
ENSG00000169676	143465
ENSG00000111676	125370
ENSG00000134755	610476
ENSG00000134760	148700
ENSG00000046604	610193
ENSG00000096696	607655
ENSG00000096696	609638
ENSG00000096696	607450
ENSG00000096696	605676
ENSG00000152591	605594
ENSG00000152591	125500
ENSG00000152591	125420
ENSG00000152591	125490
ENSG00000155850	222600
ENSG00000155850	600972
ENSG00000155850	226900
ENSG00000155850	256050
ENSG00000134769	604169
ENSG00000134769	606617
ENSG00000136827	128100
ENSG00000117298	145500
ENSG00000025708	603041
ENSG00000143369	247100
ENSG00000158813	300606
ENSG00000158813	305100
ENSG00000124205	277580
ENSG00000124205	209880
ENSG00000124205	142623
ENSG00000151617	157300
ENSG00000136160	600155
ENSG00000136160	600501
ENSG00000136160	277580
ENSG00000090776	304110
ENSG00000146648	211980
ENSG00000122877	145900
ENSG00000122877	607678
ENSG00000122877	605253
ENSG00000111361	603896
ENSG00000197561	162800
ENSG00000197561	202700
ENSG00000049540	123700
ENSG00000049540	185500
ENSG00000102119	310300
ENSG00000170370	269160
ENSG00000164778	611016
ENSG00000106991	187300
ENSG00000100393	180849
ENSG00000100393	114500
ENSG00000133216	603688
ENSG00000143819	189800
ENSG00000120915	143890
ENSG00000182372	600143
ENSG00000182372	610003
ENSG00000187266	133100
ENSG00000141736	137800
ENSG00000141736	137215
ENSG00000141736	211980
ENSG00000012061	610758
ENSG00000104884	601675
ENSG00000104884	278730
ENSG00000104884	610756
ENSG00000112319	605362
ENSG00000112319	601316
ENSG00000163161	610651
ENSG00000163161	601675
ENSG00000175595	278760
ENSG00000175595	610965
ENSG00000134899	278780
ENSG00000134899	214150
ENSG00000032514	278800
ENSG00000032514	133540
ENSG00000032514	214150
ENSG00000091831	157300
ENSG00000091831	608446
ENSG00000140374	231680
ENSG00000105379	231680
ENSG00000171503	231680
ENSG00000139083	131440
ENSG00000139083	601626
ENSG00000072840	225500
ENSG00000072840	193530
ENSG00000182197	215300
ENSG00000182197	133700
ENSG00000151348	133701
ENSG00000104313	166780
ENSG00000104313	113650
ENSG00000198734	600880
ENSG00000131187	234000
ENSG00000131187	610618
ENSG00000187741	227650
ENSG00000068366	300387
ENSG00000181544	314390
ENSG00000181544	300514
ENSG00000077942	608180
ENSG00000166147	608328
ENSG00000166147	604308
ENSG00000166147	129600
ENSG00000166147	154700
ENSG00000166147	182212
ENSG00000115380	126600
ENSG00000149534	147050
ENSG00000203747	152700
ENSG00000106692	236670
ENSG00000106692	253800
ENSG00000171560	202400
ENSG00000171560	105200
ENSG00000171564	202400
ENSG00000102302	305400
ENSG00000186895	610706
ENSG00000070193	149730
ENSG00000070193	180920
ENSG00000102466	609307
ENSG00000189236	147950
ENSG00000189236	123150
ENSG00000189236	101600
ENSG00000077782	147950
ENSG00000077782	123150
ENSG00000077782	101600
ENSG00000068078	146000
ENSG00000068078	149730
ENSG00000068078	109800
ENSG00000068078	603956
ENSG00000068078	602849
ENSG00000068078	162900
ENSG00000068078	100800
ENSG00000068078	187600
ENSG00000068078	610474
ENSG00000066468	207410
ENSG00000066468	149730
ENSG00000066468	123150
ENSG00000066468	123500
ENSG00000066468	137215
ENSG00000066468	101600
ENSG00000066468	123790
ENSG00000066468	101200
ENSG00000066468	101400
ENSG00000091483	150800
ENSG00000091483	606812
ENSG00000091483	605839
ENSG00000096060	608516
ENSG00000054598	601631
ENSG00000186790	107250
ENSG00000186790	610256
ENSG00000129654	607154
ENSG00000176692	153400
ENSG00000176692	153300
ENSG00000176692	153200
ENSG00000176692	153000
ENSG00000178919	241850
ENSG00000150907	268220
ENSG00000143631	146700
ENSG00000143631	603165
ENSG00000196924	304120
ENSG00000196924	311300
ENSG00000196924	300537
ENSG00000196924	300049
ENSG00000196924	309350
ENSG00000136068	108720
ENSG00000136068	150250
ENSG00000136068	108721
ENSG00000136068	112310
ENSG00000136068	272460
ENSG00000122025	601626
ENSG00000037280	153100
ENSG00000037280	602089
ENSG00000007933	602079
ENSG00000102081	300624
ENSG00000102081	300623
ENSG00000165060	229300
ENSG00000162998	165720
ENSG00000131808	229070
ENSG00000170820	233300
ENSG00000170820	276400
ENSG00000170820	608115
ENSG00000087086	600886
ENSG00000087086	606159
ENSG00000137700	232240
ENSG00000137700	232220
ENSG00000171298	232300
ENSG00000022355	606904
ENSG00000151834	103780
ENSG00000113327	604233
ENSG00000113327	607208
ENSG00000113327	607681
ENSG00000128683	603513
ENSG00000054983	245200
ENSG00000117308	230350
ENSG00000108479	230200
ENSG00000115339	211900
ENSG00000115339	610233
ENSG00000137070	230400
ENSG00000106105	601472
ENSG00000106105	600794
ENSG00000102145	190685
ENSG00000102145	300367
ENSG00000107485	146255
ENSG00000136574	607941
ENSG00000177628	608013
ENSG00000177628	230800
ENSG00000177628	230900
ENSG00000177628	231000
ENSG00000177628	231005
ENSG00000160766	608013
ENSG00000160766	230800
ENSG00000160766	230900
ENSG00000160766	231000
ENSG00000160766	231005
ENSG00000114480	232500
ENSG00000145321	275000
ENSG00000105607	231670
ENSG00000131979	233910
ENSG00000131979	128230
ENSG00000106633	602485
ENSG00000106633	125853
ENSG00000106633	606176
ENSG00000106633	125851
ENSG00000111846	110800
ENSG00000147380	303700
ENSG00000166160	303700
ENSG00000140905	605899
ENSG00000203879	309541
ENSG00000168621	209880
ENSG00000168621	171300
ENSG00000168621	142623
ENSG00000131095	203450
ENSG00000162676	607847
ENSG00000162676	202700
ENSG00000115486	277450
ENSG00000115486	610842
ENSG00000086062	607091
ENSG00000189162	262400
ENSG00000189162	173100
ENSG00000189162	604271
ENSG00000189162	262650
ENSG00000136488	262400
ENSG00000136488	173100
ENSG00000136488	604271
ENSG00000136488	262650
ENSG00000112964	262500
ENSG00000121853	604271
ENSG00000134812	261000
ENSG00000152661	241550
ENSG00000152661	164200
ENSG00000152661	186100
ENSG00000152661	600309
ENSG00000121743	601885
ENSG00000143140	108770
ENSG00000121634	116200
ENSG00000169562	302800
ENSG00000165474	124500
ENSG00000165474	602540
ENSG00000165474	149200
ENSG00000165474	148210
ENSG00000165474	220290
ENSG00000165474	601544
ENSG00000165474	148350
ENSG00000188910	133200
ENSG00000188910	600101
ENSG00000198814	307030
ENSG00000170095	307030
ENSG00000102393	301500
ENSG00000147257	312870
ENSG00000147257	194070
ENSG00000001084	230450
ENSG00000178445	605899
ENSG00000074047	610829
ENSG00000106571	174200
ENSG00000106571	200990
ENSG00000106571	174700
ENSG00000106571	146510
ENSG00000106571	175700
ENSG00000124767	209850
ENSG00000145888	149400
ENSG00000109738	149400
ENSG00000148672	606762
ENSG00000135821	610015
ENSG00000114353	192605
ENSG00000087460	103580
ENSG00000087460	102200
ENSG00000087460	603233
ENSG00000087460	166350
ENSG00000087460	174800
ENSG00000111664	145500
ENSG00000109163	228300
ENSG00000135677	252940
ENSG00000185245	177820
ENSG00000185245	258660
ENSG00000185245	231200
ENSG00000169704	231200
ENSG00000115159	125853
ENSG00000030582	607485
ENSG00000113262	257270
ENSG00000148180	105120
ENSG00000100983	231900
ENSG00000100983	266130
ENSG00000077809	194050
ENSG00000048545	602093
ENSG00000136732	248310
ENSG00000111713	240600
ENSG00000132518	204000
ENSG00000132518	601777
ENSG00000132518	600977
ENSG00000148702	188050
ENSG00000072506	300438
ENSG00000138796	609975
ENSG00000138796	231530
ENSG00000084110	235800
ENSG00000188170	603902
ENSG00000004961	309801
ENSG00000161610	161400
ENSG00000049860	268800
ENSG00000000971	610698
ENSG00000000971	609814
ENSG00000000971	235400
ENSG00000010704	176200
ENSG00000113924	203500
ENSG00000157168	603013
ENSG00000127946	176807
ENSG00000206441	106300
ENSG00000206441	608579
ENSG00000204632	106300
ENSG00000204632	608579
ENSG00000206505	106300
ENSG00000206505	608579
ENSG00000204523	608579
ENSG00000204523	106300
ENSG00000206452	608579
ENSG00000206452	106300
ENSG00000206341	608579
ENSG00000206341	106300
ENSG00000184444	608579
ENSG00000184444	106300
ENSG00000183214	608579
ENSG00000183214	106300
ENSG00000204525	608579
ENSG00000204525	106300
ENSG00000206450	608579
ENSG00000206450	106300
ENSG00000206343	608579
ENSG00000206343	106300
ENSG00000204520	608579
ENSG00000204520	106300
ENSG00000204520	177900
ENSG00000204523	177900
ENSG00000206343	177900
ENSG00000206452	177900
ENSG00000183214	177900
ENSG00000206450	177900
ENSG00000184444	177900
ENSG00000206341	177900
ENSG00000204525	177900
ENSG00000130675	176450
ENSG00000179344	123400
ENSG00000179344	126200
ENSG00000179344	222100
ENSG00000206302	123400
ENSG00000206302	126200
ENSG00000206302	222100
ENSG00000206237	123400
ENSG00000206237	126200
ENSG00000206237	222100
ENSG00000198502	123400
ENSG00000198502	126200
ENSG00000198502	222100
ENSG00000196126	181000
ENSG00000196126	126200
ENSG00000206240	181000
ENSG00000206240	126200
ENSG00000198502	181000
ENSG00000198502	126200
ENSG00000206306	181000
ENSG00000206306	126200
ENSG00000204622	600807
ENSG00000206435	600807
ENSG00000204632	600807
ENSG00000206506	600807
ENSG00000206443	600807
ENSG00000159267	253270
ENSG00000149397	176000
ENSG00000134240	605911
ENSG00000101076	125850
ENSG00000101076	125853
ENSG00000180595	125850
ENSG00000180595	125853
ENSG00000150540	600807
ENSG00000105991	601536
ENSG00000005073	605432
ENSG00000106031	176305
ENSG00000106031	140000
ENSG00000128710	192950
ENSG00000128714	186300
ENSG00000128714	610713
ENSG00000128714	113200
ENSG00000128714	113300
ENSG00000128714	186000
ENSG00000158104	276710
ENSG00000158104	140350
ENSG00000165704	300322
ENSG00000165704	300323
ENSG00000107521	203300
ENSG00000174775	109800
ENSG00000174775	218040
ENSG00000174775	188470
ENSG00000117594	604931
ENSG00000130948	264300
ENSG00000133835	261515
ENSG00000102878	116800
ENSG00000106211	606595
ENSG00000106211	608634
ENSG00000144381	605280
ENSG00000142798	255800
ENSG00000142798	224410
ENSG00000102468	606788
ENSG00000102468	164230
ENSG00000102468	608516
ENSG00000102468	103780
ENSG00000102468	181500
ENSG00000114378	601492
ENSG00000090339	248310
ENSG00000127415	607016
ENSG00000127415	607014
ENSG00000127415	607015
ENSG00000135899	607948
ENSG00000135899	235550
ENSG00000159110	610424
ENSG00000111537	607948
ENSG00000111537	609423
ENSG00000111537	191100
ENSG00000111537	609135
ENSG00000027697	209950
ENSG00000027697	607948
ENSG00000027697	600263
ENSG00000159128	209950
ENSG00000089289	300472
ENSG00000017427	608747
ENSG00000211899	601495
ENSG00000132740	604320
ENSG00000128322	601495
ENSG00000163501	112500
ENSG00000163501	607778
ENSG00000125538	137215
ENSG00000136689	137215
ENSG00000134460	601942
ENSG00000147168	300400
ENSG00000147168	312863
ENSG00000077238	609423
ENSG00000077238	147050
ENSG00000136244	148000
ENSG00000136244	166710
ENSG00000168685	600802
ENSG00000136634	180300
ENSG00000159113	610424
ENSG00000113302	209950
ENSG00000113302	600807
ENSG00000113302	177900
ENSG00000096996	209950
ENSG00000169194	600807
ENSG00000169194	607154
ENSG00000106348	180105
ENSG00000153487	275355
ENSG00000129965	125850
ENSG00000105639	219050
ENSG00000171105	610549
ENSG00000171105	262190
ENSG00000171105	609968
ENSG00000171105	246200
ENSG00000139515	260370
ENSG00000139515	125853
ENSG00000091409	226730
ENSG00000125347	137215
ENSG00000125347	153550
ENSG00000117595	119300
ENSG00000117595	119500
ENSG00000117595	608864
ENSG00000169047	125853
ENSG00000005961	273800
ENSG00000160255	116920
ENSG00000132470	226650
ENSG00000132470	131800
ENSG00000132470	226730
ENSG00000055955	143890
ENSG00000096433	222100
ENSG00000128928	243500
ENSG00000096968	600880
ENSG00000096968	601626
ENSG00000096968	187950
ENSG00000096968	254450
ENSG00000096968	263300
ENSG00000173801	601214
ENSG00000085117	176807
ENSG00000111262	160120
ENSG00000131398	605259
ENSG00000180509	220400
ENSG00000055118	609620
ENSG00000151704	241200
ENSG00000123700	609622
ENSG00000123700	170390
ENSG00000187486	606176
ENSG00000187486	610582
ENSG00000187486	601820
ENSG00000187486	125853
ENSG00000156113	609446
ENSG00000145936	608622
ENSG00000053918	609621
ENSG00000053918	192500
ENSG00000053918	607554
ENSG00000053918	220400
ENSG00000075043	121200
ENSG00000075043	606437
ENSG00000184156	121201
ENSG00000128052	602089
ENSG00000155980	604187
ENSG00000167633	609423
ENSG00000157404	172800
ENSG00000157404	606764
ENSG00000157404	601626
ENSG00000157404	273300
ENSG00000133703	260350
ENSG00000133703	115150
ENSG00000133703	137215
ENSG00000133703	609942
ENSG00000133703	114480
ENSG00000133703	109800
ENSG00000133703	211980
ENSG00000167768	607654
ENSG00000167768	113800
ENSG00000167768	607602
ENSG00000167768	600962
ENSG00000167768	146590
ENSG00000167768	148700
ENSG00000172867	146800
ENSG00000186442	122100
ENSG00000170477	193900
ENSG00000186081	131800
ENSG00000186081	179850
ENSG00000186081	131960
ENSG00000205420	167200
ENSG00000185479	167210
ENSG00000170421	215600
ENSG00000171403	144200
ENSG00000186395	113800
ENSG00000186395	607602
ENSG00000186395	600648
ENSG00000187242	122100
ENSG00000171401	193900
ENSG00000186847	125595
ENSG00000186847	601001
ENSG00000186847	161000
ENSG00000186847	131800
ENSG00000186832	144200
ENSG00000186832	167200
ENSG00000186832	600962
ENSG00000186831	167210
ENSG00000186831	184500
ENSG00000111057	215600
ENSG00000205426	158000
ENSG00000170523	158000
ENSG00000135443	602032
ENSG00000170442	158000
ENSG00000198910	304100
ENSG00000198910	303350
ENSG00000198910	307000
ENSG00000198910	142623
ENSG00000196569	607855
ENSG00000053747	226650
ENSG00000053747	245660
ENSG00000053747	226700
ENSG00000172037	609049
ENSG00000196878	226700
ENSG00000196878	226650
ENSG00000058085	226700
ENSG00000058085	226650
ENSG00000005893	300257
ENSG00000143815	169400
ENSG00000143815	215140
ENSG00000203691	169400
ENSG00000203691	215140
ENSG00000124067	245900
ENSG00000124067	136120
ENSG00000115850	223100
ENSG00000130164	143890
ENSG00000106003	609813
ENSG00000138039	176410
ENSG00000113594	601559
ENSG00000174405	606593
ENSG00000174405	254500
ENSG00000074695	227300
ENSG00000160789	151660
ENSG00000160789	277700
ENSG00000160789	159001
ENSG00000160789	607920
ENSG00000160789	605588
ENSG00000160789	248370
ENSG00000160789	176670
ENSG00000160789	608056
ENSG00000160789	181350
ENSG00000160789	604929
ENSG00000160789	115200
ENSG00000160789	275210
ENSG00000113368	169500
ENSG00000136944	137750
ENSG00000136944	161200
ENSG00000203782	602036
ENSG00000203782	604117
ENSG00000113083	219100
ENSG00000175445	238600
ENSG00000175445	144250
ENSG00000145012	601626
ENSG00000070018	610947
ENSG00000162337	144750
ENSG00000162337	607636
ENSG00000162337	166710
ENSG00000162337	601813
ENSG00000162337	259770
ENSG00000162337	601884
ENSG00000162337	607634
ENSG00000183918	308240
ENSG00000090382	105200
ENSG00000184292	204870
ENSG00000141646	174900
ENSG00000141646	175050
ENSG00000178573	610202
ENSG00000104774	248500
ENSG00000109323	248510
ENSG00000186868	168600
ENSG00000186868	260540
ENSG00000186868	601104
ENSG00000186868	172700
ENSG00000186868	600274
ENSG00000132031	607078
ENSG00000132031	607850
ENSG00000132031	608728
ENSG00000185231	202200
ENSG00000124089	601665
ENSG00000166603	601665
ENSG00000183196	217800
ENSG00000076003	223100
ENSG00000117335	235400
ENSG00000082212	600669
ENSG00000169057	300496
ENSG00000169057	300458
ENSG00000169057	105830
ENSG00000169057	312750
ENSG00000169057	300055
ENSG00000169057	300279
ENSG00000068305	608320
ENSG00000103313	249100
ENSG00000133895	145000
ENSG00000105976	611015
ENSG00000105976	605074
ENSG00000105976	114550
ENSG00000168282	212066
ENSG00000111341	245150
ENSG00000179583	209920
ENSG00000179583	180300
ENSG00000179583	126200
ENSG00000101871	300000
ENSG00000099964	604302
ENSG00000135517	604219
ENSG00000187098	103500
ENSG00000187098	193510
ENSG00000187098	103470
ENSG00000066427	109150
ENSG00000178053	601626
ENSG00000076242	158320
ENSG00000076242	609310
ENSG00000076242	276300
ENSG00000076242	114030
ENSG00000151623	177735
ENSG00000151623	605115
ENSG00000196611	606963
ENSG00000087245	277950
ENSG00000087245	605156
ENSG00000137745	602111
ENSG00000169184	607174
ENSG00000124615	252150
ENSG00000164172	252150
ENSG00000178802	602579
ENSG00000117400	604498
ENSG00000117400	187950
ENSG00000005381	104300
ENSG00000005381	254600
ENSG00000115204	251880
ENSG00000158887	607736
ENSG00000158887	180800
ENSG00000158887	607677
ENSG00000158887	118200
ENSG00000158887	145900
ENSG00000158887	605253
ENSG00000158887	607791
ENSG00000020922	604391
ENSG00000095002	120435
ENSG00000095002	114030
ENSG00000095002	158320
ENSG00000095002	137800
ENSG00000095002	162200
ENSG00000095002	114400
ENSG00000038945	176807
ENSG00000163132	189500
ENSG00000163132	608874
ENSG00000163132	106600
ENSG00000120149	168500
ENSG00000120149	604757
ENSG00000120149	168550
ENSG00000100714	601634
ENSG00000177000	236250
ENSG00000171100	310400
ENSG00000138823	605552
ENSG00000138823	200100
ENSG00000116984	190685
ENSG00000116984	119530
ENSG00000116984	601634
ENSG00000116984	250940
ENSG00000124275	236270
ENSG00000124275	601634
ENSG00000171195	600807
ENSG00000108395	253250
ENSG00000146085	251000
ENSG00000132781	132600
ENSG00000132781	608456
ENSG00000132781	137215
ENSG00000110921	260920
ENSG00000119950	176807
ENSG00000134571	115197
ENSG00000134571	115200
ENSG00000136997	113970
ENSG00000134323	602585
ENSG00000134323	164280
ENSG00000111046	310200
ENSG00000111046	160150
ENSG00000125414	605637
ENSG00000109063	601680
ENSG00000109063	193700
ENSG00000197616	192600
ENSG00000092054	192600
ENSG00000092054	608358
ENSG00000092054	160500
ENSG00000133020	158300
ENSG00000133020	608837
ENSG00000100345	155100
ENSG00000100345	153640
ENSG00000100345	153650
ENSG00000100345	605249
ENSG00000100345	603622
ENSG00000100345	600208
ENSG00000133392	132900
ENSG00000111245	608758
ENSG00000160808	608751
ENSG00000166866	607841
ENSG00000197535	214450
ENSG00000196586	606346
ENSG00000196586	607821
ENSG00000137474	600060
ENSG00000137474	276900
ENSG00000137474	601317
ENSG00000099331	609753
ENSG00000034971	137750
ENSG00000198951	609242
ENSG00000198951	609241
ENSG00000108784	252920
ENSG00000104320	251260
ENSG00000116701	233710
ENSG00000182636	176270
ENSG00000124479	305390
ENSG00000183091	256030
ENSG00000023228	252010
ENSG00000158864	252010
ENSG00000110536	256000
ENSG00000167792	203450
ENSG00000167792	256000
ENSG00000167792	252010
ENSG00000164258	256000
ENSG00000164258	252010
ENSG00000145494	252010
ENSG00000110717	256000
ENSG00000178127	168600
ENSG00000100285	105400
ENSG00000104725	607684
ENSG00000104725	607734
ENSG00000206270	256550
ENSG00000184494	256550
ENSG00000204386	256550
ENSG00000162992	125853
ENSG00000196712	193520
ENSG00000196712	607785
ENSG00000196712	162210
ENSG00000196712	601321
ENSG00000186575	607174
ENSG00000186575	101000
ENSG00000186575	162091
ENSG00000204498	180300
ENSG00000168593	180300
ENSG00000134259	608654
ENSG00000188158	302350
ENSG00000011052	256700
ENSG00000089250	179010
ENSG00000007171	145500
ENSG00000007171	248310
ENSG00000164867	189800
ENSG00000164867	104300
ENSG00000164867	145500
ENSG00000134250	610205
ENSG00000074181	125310
ENSG00000141458	257220
ENSG00000144061	609583
ENSG00000144061	256100
ENSG00000144061	266900
ENSG00000161270	256300
ENSG00000181163	601626
ENSG00000159899	602875
ENSG00000110911	206100
ENSG00000009307	188470
ENSG00000009307	114500
ENSG00000171119	142623
ENSG00000198400	256800
ENSG00000198400	155240
ENSG00000169071	268310
ENSG00000169071	113000
ENSG00000153234	168600
ENSG00000089127	222100
ENSG00000104044	601800
ENSG00000104044	227220
ENSG00000122126	309000
ENSG00000122126	300009
ENSG00000115758	114500
ENSG00000114026	144700
ENSG00000198836	125250
ENSG00000198836	165500
ENSG00000198836	606657
ENSG00000183715	604370
ENSG00000164761	239000
ENSG00000079482	300486
ENSG00000112038	600669
ENSG00000184302	212550
ENSG00000110628	211980
ENSG00000110628	268210
ENSG00000110628	114480
ENSG00000036473	311250
ENSG00000165588	610125
ENSG00000083720	245050
ENSG00000089041	151400
ENSG00000007168	247200
ENSG00000007168	607432
ENSG00000077264	300558
ENSG00000185345	211980
ENSG00000185345	600116
ENSG00000185345	604370
ENSG00000185345	607572
ENSG00000075891	120330
ENSG00000135903	148820
ENSG00000135903	268220
ENSG00000135903	122880
ENSG00000135903	193500
ENSG00000007372	129750
ENSG00000007372	120200
ENSG00000007372	136520
ENSG00000007372	120430
ENSG00000007372	148190
ENSG00000007372	106210
ENSG00000007372	603807
ENSG00000007372	165550
ENSG00000009709	268220
ENSG00000198807	604625
ENSG00000198807	106600
ENSG00000173599	266150
ENSG00000166228	264070
ENSG00000175198	606054
ENSG00000114054	606054
ENSG00000078674	188550
ENSG00000175426	600955
ENSG00000188389	152700
ENSG00000113448	606799
ENSG00000139053	610024
ENSG00000134853	607685
ENSG00000134853	606764
ENSG00000104213	114550
ENSG00000104213	114500
ENSG00000133256	163500
ENSG00000113721	131440
ENSG00000131828	308930
ENSG00000131828	312170
ENSG00000197594	602475
ENSG00000197594	601665
ENSG00000197594	125853
ENSG00000197594	208000
ENSG00000091137	274600
ENSG00000091137	603545
ENSG00000091137	600791
ENSG00000127980	266510
ENSG00000127980	202370
ENSG00000127980	214100
ENSG00000112357	266500
ENSG00000112357	215100
ENSG00000157911	202370
ENSG00000157911	214100
ENSG00000162928	202370
ENSG00000162928	214100
ENSG00000142655	214100
ENSG00000126759	312060
ENSG00000081923	243300
ENSG00000081923	211600
ENSG00000152556	232800
ENSG00000005471	602347
ENSG00000005471	600803
ENSG00000005471	147480
ENSG00000075415	610773
ENSG00000102174	307800
ENSG00000067177	300559
ENSG00000102893	261750
ENSG00000107537	266500
ENSG00000197249	606963
ENSG00000163536	604218
ENSG00000162896	161950
ENSG00000121879	114480
ENSG00000121879	604370
ENSG00000121879	114500
ENSG00000164093	137600
ENSG00000164093	180550
ENSG00000164093	180500
ENSG00000107859	107250
ENSG00000008710	173900
ENSG00000143627	266200
ENSG00000170927	263200
ENSG00000081277	604536
ENSG00000057294	609040
ENSG00000188257	114500
ENSG00000181690	181030
ENSG00000118495	601410
ENSG00000122861	104300
ENSG00000178209	131950
ENSG00000178209	226670
ENSG00000122194	217090
ENSG00000198523	609909
ENSG00000083444	225400
ENSG00000083444	601451
ENSG00000152952	609220
ENSG00000123560	312080
ENSG00000123560	312920
ENSG00000140650	212065
ENSG00000109099	118220
ENSG00000109099	118300
ENSG00000109099	162500
ENSG00000109099	180800
ENSG00000109099	145900
ENSG00000122512	276300
ENSG00000122512	608623
ENSG00000140521	607459
ENSG00000140521	203700
ENSG00000140521	157640
ENSG00000170734	278750
ENSG00000115138	609830
ENSG00000127948	201750
ENSG00000196767	304400
ENSG00000091010	602459
ENSG00000132170	137800
ENSG00000132170	604367
ENSG00000132170	601665
ENSG00000132170	151660
ENSG00000132170	609830
ENSG00000143224	176200
ENSG00000154415	604367
ENSG00000137713	211980
ENSG00000156475	604326
ENSG00000131238	256730
ENSG00000143294	605074
ENSG00000180644	603553
ENSG00000180644	605027
ENSG00000108946	160980
ENSG00000108946	610489
ENSG00000108946	188550
ENSG00000108946	255960
ENSG00000126583	605361
ENSG00000027075	601367
ENSG00000130175	174050
ENSG00000109339	606369
ENSG00000126934	115150
ENSG00000171867	123400
ENSG00000171867	137440
ENSG00000171867	606688
ENSG00000171867	603218
ENSG00000171867	600072
ENSG00000100033	239500
ENSG00000135406	105400
ENSG00000173636	167800
ENSG00000189056	257320
ENSG00000154646	226200
ENSG00000166033	610149
ENSG00000197746	610539
ENSG00000197746	249900
ENSG00000080815	172700
ENSG00000080815	607822
ENSG00000080815	600274
ENSG00000143801	606889
ENSG00000183609	171200
ENSG00000185920	109400
ENSG00000185920	605462
ENSG00000185920	610828
ENSG00000185920	155255
ENSG00000171862	137800
ENSG00000171862	174900
ENSG00000171862	188470
ENSG00000171862	153480
ENSG00000171862	276950
ENSG00000171862	605309
ENSG00000171862	176807
ENSG00000171862	176920
ENSG00000171862	607174
ENSG00000171862	158350
ENSG00000168229	607277
ENSG00000124212	145500
ENSG00000152266	146200
ENSG00000160801	166000
ENSG00000160801	156400
ENSG00000196396	609830
ENSG00000179295	151100
ENSG00000179295	607785
ENSG00000179295	163950
ENSG00000081237	609532
ENSG00000081237	126200
ENSG00000149177	114500
ENSG00000106278	600263
ENSG00000110400	225000
ENSG00000110400	225060
ENSG00000162735	214100
ENSG00000164751	266510
ENSG00000139197	214100
ENSG00000139197	202370
ENSG00000068976	232600
ENSG00000069974	607624
ENSG00000128340	608203
ENSG00000051180	114480
ENSG00000166349	603554
ENSG00000166349	601457
ENSG00000166349	609889
ENSG00000175097	601457
ENSG00000175097	603554
ENSG00000165917	608931
ENSG00000145715	608354
ENSG00000145715	608355
ENSG00000139687	109800
ENSG00000139687	259500
ENSG00000102076	303700
ENSG00000135437	136880
ENSG00000112619	608133
ENSG00000112619	169150
ENSG00000112619	608161
ENSG00000112619	136880
ENSG00000143839	267430
ENSG00000165731	142623
ENSG00000165731	209880
ENSG00000165731	155240
ENSG00000165731	162300
ENSG00000165731	171300
ENSG00000165731	171400
ENSG00000143390	209920
ENSG00000133111	209920
ENSG00000117152	604906
ENSG00000112077	268150
ENSG00000185974	258100
ENSG00000140522	268000
ENSG00000140522	607475
ENSG00000140522	136880
ENSG00000140522	607476
ENSG00000135828	601518
ENSG00000127870	133239
ENSG00000185008	610878
ENSG00000164610	180104
ENSG00000104237	145750
ENSG00000104237	180100
ENSG00000102218	300578
ENSG00000156313	304020
ENSG00000156313	300029
ENSG00000156313	300455
ENSG00000156313	300389
ENSG00000116745	204100
ENSG00000177189	303600
ENSG00000105372	105650
ENSG00000138326	610629
ENSG00000196218	117000
ENSG00000196218	145600
ENSG00000198626	600996
ENSG00000198626	604772
ENSG00000130561	258100
ENSG00000103449	107480
ENSG00000130066	308800
ENSG00000109929	607330
ENSG00000124788	164400
ENSG00000204842	183090
ENSG00000163635	164500
ENSG00000144285	607208
ENSG00000144285	604403
ENSG00000144285	609634
ENSG00000144285	604233
ENSG00000105711	604233
ENSG00000136531	607745
ENSG00000136531	604233
ENSG00000007314	170400
ENSG00000007314	170500
ENSG00000007314	608390
ENSG00000007314	168300
ENSG00000183873	113900
ENSG00000183873	601144
ENSG00000183873	608567
ENSG00000183873	603829
ENSG00000183873	601154
ENSG00000183873	603830
ENSG00000169432	167400
ENSG00000169432	133020
ENSG00000169432	243000
ENSG00000111319	264350
ENSG00000168447	177200
ENSG00000168447	264350
ENSG00000166828	177200
ENSG00000166828	264350
ENSG00000108691	607948
ENSG00000108691	182940
ENSG00000108691	609423
ENSG00000006075	609423
ENSG00000205017	609423
ENSG00000205021	609423
ENSG00000107562	609423
ENSG00000204185	609423
ENSG00000073578	252011
ENSG00000073578	256000
ENSG00000117118	171300
ENSG00000117118	115310
ENSG00000143252	605373
ENSG00000204370	171300
ENSG00000204370	114900
ENSG00000204370	168000
ENSG00000152433	313400
ENSG00000196459	313400
ENSG00000007908	161950
ENSG00000007908	145500
ENSG00000188404	161950
ENSG00000174175	147050
ENSG00000185303	178500
ENSG00000122852	178500
ENSG00000168878	265120
ENSG00000168484	178500
ENSG00000168484	265120
ENSG00000168484	610913
ENSG00000108823	608099
ENSG00000163069	604286
ENSG00000170624	606685
ENSG00000170624	601287
ENSG00000102683	253700
ENSG00000181523	252900
ENSG00000087266	118400
ENSG00000141985	601626
ENSG00000107829	600095
ENSG00000164690	142945
ENSG00000164690	174500
ENSG00000164690	147250
ENSG00000164690	120200
ENSG00000185960	249700
ENSG00000185960	604271
ENSG00000185960	127300
ENSG00000090402	222900
ENSG00000112246	601665
ENSG00000126778	605192
ENSG00000126778	608389
ENSG00000138083	157170
ENSG00000117394	606777
ENSG00000163581	227810
ENSG00000138079	606407
ENSG00000138079	220100
ENSG00000004939	112010
ENSG00000004939	602722
ENSG00000004939	601550
ENSG00000004939	112050
ENSG00000004939	110500
ENSG00000004939	601551
ENSG00000100170	606824
ENSG00000140675	233100
ENSG00000105641	274400
ENSG00000103546	604715
ENSG00000142319	188890
ENSG00000142319	143465
ENSG00000108576	607834
ENSG00000108576	164230
ENSG00000130821	300352
ENSG00000018280	607948
ENSG00000074803	601678
ENSG00000070915	263800
ENSG00000155380	245340
ENSG00000147100	300523
ENSG00000197208	180300
ENSG00000197375	212140
ENSG00000019549	172800
ENSG00000019549	608890
ENSG00000205571	271150
ENSG00000205571	253300
ENSG00000205571	253400
ENSG00000205571	253550
ENSG00000197929	271150
ENSG00000197929	253300
ENSG00000197929	253400
ENSG00000197929	253550
ENSG00000172062	271150
ENSG00000172062	253300
ENSG00000172062	253400
ENSG00000172062	253550
ENSG00000166311	607616
ENSG00000166311	257200
ENSG00000102172	309583
ENSG00000074317	127750
ENSG00000145335	168601
ENSG00000145335	127750
ENSG00000145335	605543
ENSG00000128739	176270
ENSG00000142168	105400
ENSG00000137642	104300
ENSG00000115904	135300
ENSG00000115904	610733
ENSG00000181449	206900
ENSG00000134595	300123
ENSG00000125398	114290
ENSG00000100146	277580
ENSG00000100146	601706
ENSG00000100146	609136
ENSG00000021574	182601
ENSG00000197912	607259
ENSG00000164266	167800
ENSG00000164266	608189
ENSG00000163554	130600
ENSG00000163554	270970
ENSG00000163554	266140
ENSG00000173898	600224
ENSG00000049319	264600
ENSG00000162009	102200
ENSG00000149418	610765
ENSG00000147465	201710
ENSG00000115415	209950
ENSG00000173757	245590
ENSG00000118402	600110
ENSG00000087586	114500
ENSG00000008086	312750
ENSG00000008086	308350
ENSG00000118046	175200
ENSG00000118046	273300
ENSG00000139531	272300
ENSG00000006071	240800
ENSG00000006071	610374
ENSG00000006071	256450
ENSG00000006071	125853
ENSG00000006071	606176
ENSG00000148290	256000
ENSG00000008056	300491
ENSG00000157152	181500
ENSG00000164458	182940
ENSG00000147133	314250
ENSG00000177156	606003
ENSG00000206297	604571
ENSG00000168394	604571
ENSG00000206233	604571
ENSG00000204267	604571
ENSG00000206235	604571
ENSG00000206299	604571
ENSG00000206281	604571
ENSG00000112493	604571
ENSG00000206208	604571
ENSG00000184058	188400
ENSG00000184058	217095
ENSG00000184058	192430
ENSG00000102125	302060
ENSG00000102125	300069
ENSG00000102125	300183
ENSG00000116957	241410
ENSG00000116957	244460
ENSG00000112592	607136
ENSG00000112592	168600
ENSG00000089225	142900
ENSG00000149922	610265
ENSG00000196628	610954
ENSG00000135111	181450
ENSG00000135100	222100
ENSG00000135100	125853
ENSG00000135100	142330
ENSG00000135100	600496
ENSG00000108753	137920
ENSG00000108753	125853
ENSG00000148737	125853
ENSG00000148516	609141
ENSG00000070814	154500
ENSG00000187079	108985
ENSG00000109927	603629
ENSG00000109927	601543
ENSG00000109927	601842
ENSG00000120156	600195
ENSG00000164362	609135
ENSG00000091513	209300
ENSG00000008196	169100
ENSG00000068323	605074
ENSG00000106327	604250
ENSG00000042832	608175
ENSG00000105329	131300
ENSG00000105329	219700
ENSG00000119699	107970
ENSG00000120708	121900
ENSG00000120708	608471
ENSG00000120708	121820
ENSG00000120708	122200
ENSG00000120708	608470
ENSG00000120708	607541
ENSG00000120708	602082
ENSG00000106799	610380
ENSG00000106799	609192
ENSG00000106799	610168
ENSG00000163513	154705
ENSG00000163513	608967
ENSG00000163513	609192
ENSG00000163513	133239
ENSG00000177426	142946
ENSG00000177426	605389
ENSG00000092295	242100
ENSG00000092295	242300
ENSG00000090534	187950
ENSG00000151090	188570
ENSG00000151090	274300
ENSG00000100234	136900
ENSG00000136352	610978
ENSG00000136352	118700
ENSG00000166548	251880
ENSG00000163931	277730
ENSG00000137462	114500
ENSG00000137462	246300
ENSG00000187554	601744
ENSG00000187554	608556
ENSG00000156298	300210
ENSG00000204490	600807
ENSG00000204490	248310
ENSG00000204490	157300
ENSG00000206439	600807
ENSG00000206439	248310
ENSG00000206439	157300
ENSG00000206328	600807
ENSG00000206328	248310
ENSG00000206328	157300
ENSG00000067182	142680
ENSG00000130598	601680
ENSG00000129991	115210
ENSG00000105048	605355
ENSG00000118194	601494
ENSG00000118194	115195
ENSG00000130595	601680
ENSG00000168477	130020
ENSG00000168477	606408
ENSG00000168468	130020
ENSG00000168468	606408
ENSG00000206336	130020
ENSG00000206336	606408
ENSG00000141510	202300
ENSG00000141510	114500
ENSG00000141510	114550
ENSG00000141510	161550
ENSG00000141510	114480
ENSG00000141510	260350
ENSG00000141510	151623
ENSG00000140416	115196
ENSG00000198467	108120
ENSG00000198467	161800
ENSG00000143549	161800
ENSG00000137364	610460
ENSG00000115705	274500
ENSG00000137672	603965
ENSG00000104447	190351
ENSG00000104447	190350
ENSG00000165699	607341
ENSG00000165699	191100
ENSG00000165699	606690
ENSG00000103197	606690
ENSG00000103197	191100
ENSG00000165409	609152
ENSG00000165409	603373
ENSG00000178383	608800
ENSG00000189241	608800
ENSG00000155657	604145
ENSG00000155657	603689
ENSG00000155657	608807
ENSG00000155657	600334
ENSG00000137561	277460
ENSG00000178952	610678
ENSG00000112041	600132
ENSG00000122691	101400
ENSG00000117586	608446
ENSG00000077498	203100
ENSG00000077498	606952
ENSG00000077498	103470
ENSG00000011600	221770
ENSG00000107165	278400
ENSG00000107165	203290
ENSG00000114062	105830
ENSG00000154277	168600
ENSG00000109424	601665
ENSG00000175567	601665
ENSG00000175564	601665
ENSG00000149021	600807
ENSG00000169344	609886
ENSG00000169344	162000
ENSG00000169344	603860
ENSG00000076248	608106
ENSG00000156467	124000
ENSG00000188690	263700
ENSG00000158773	144250
ENSG00000158773	602491
ENSG00000042781	276901
ENSG00000042781	268000
ENSG00000163646	276902
ENSG00000165280	167320
ENSG00000111424	277440
ENSG00000111424	166710
ENSG00000112715	125853
ENSG00000134086	171300
ENSG00000134086	193300
ENSG00000134086	144700
ENSG00000134086	263400
ENSG00000147852	224050
ENSG00000167995	153870
ENSG00000167995	608161
ENSG00000167995	153700
ENSG00000015285	300299
ENSG00000015285	313900
ENSG00000015285	301000
ENSG00000109501	600965
ENSG00000109501	222300
ENSG00000108379	273395
ENSG00000154764	228930
ENSG00000154764	276820
ENSG00000165392	277700
ENSG00000184937	136680
ENSG00000184937	256370
ENSG00000184937	194080
ENSG00000184937	194072
ENSG00000184937	194070
ENSG00000100219	125480
ENSG00000158125	278300
ENSG00000108953	247200
ENSG00000043355	609637
ENSG00000156925	306955
ENSG00000169714	602668
ENSG00000162399	602522
ENSG00000116218	600995
ENSG00000116127	203800
ENSG00000115275	606056
ENSG00000125618	218700
ENSG00000121966	193670
ENSG00000145050	260350
ENSG00000075785	600882
ENSG00000112294	271980
ENSG00000146070	147050
ENSG00000146070	600807
ENSG00000112425	254780
ENSG00000104723	176807
ENSG00000126883	601626
ENSG00000107187	262600
ENSG00000078403	601626
ENSG00000107611	261100
ENSG00000108091	188550
ENSG00000138293	188550
ENSG00000129170	607482
ENSG00000110435	245349
ENSG00000118972	193100
ENSG00000118972	211900
ENSG00000094914	231550
ENSG00000149948	151900
ENSG00000100836	164300
ENSG00000127688	256850
ENSG00000125863	236700
ENSG00000125863	209900
ENSG00000125965	200700
ENSG00000125965	610017
ENSG00000125965	185800
ENSG00000125965	201250
ENSG00000125965	228900
ENSG00000125965	112600
ENSG00000125965	113100
ENSG00000126012	300534
ENSG00000072501	300590
ENSG00000114374	415000
ENSG00000121053	261500
ENSG00000135636	606768
ENSG00000135636	254130
ENSG00000135636	253601
ENSG00000206561	603034
ENSG00000073921	601626
ENSG00000103126	114550
ENSG00000103126	607864
ENSG00000168646	114500
ENSG00000168646	608615
ENSG00000174804	133780
ENSG00000002822	176807
ENSG00000184381	610217
ENSG00000184381	608395
ENSG00000184381	256600
ENSG00000170819	604219
ENSG00000131910	601665
ENSG00000116906	222765
ENSG00000158290	300639
ENSG00000158290	300354
ENSG00000172059	610508
ENSG00000046651	300209
ENSG00000046651	311200
ENSG00000138615	603932
ENSG00000143248	145500
ENSG00000164099	249500
ENSG00000170836	114480
ENSG00000034693	214100
ENSG00000073009	300584
ENSG00000073009	308300
ENSG00000073009	300636
ENSG00000073009	300301
ENSG00000073009	300291
ENSG00000070061	223900
ENSG00000018510	600121
ENSG00000100342	181500
ENSG00000132842	608233
ENSG00000173991	601954
ENSG00000173991	607487
ENSG00000134684	608323
ENSG00000131435	166710
ENSG00000064490	209920
[truncated: 686 more rows]
