# Supplementary material for: When the human viral infectome and diseasome networks collide: towards a systems biology platform for the aetiology of human diseases
Source: BMC Syst Biol. 2011 Jan 21;5:13. doi: 10.1186/1752-0509-5-13 (PMC3037315; doi:10.1186/1752-0509-5-13)
Supplement: Additional file 9 — T1DBase annotation of the 38 T1D candidates. Genomic Co-localization of the candidates with a susceptibility region to T1D (Genetic Confirmed Region) in either human, mouse or rat; expression in beta cells/Islets (Expression in Beta Cells/Islets) and manual curation by T1DBase (T1D Annotation) are annotated by Boolean ("1"). The number of publications with T1D candidate gene co-citation is also given (T1D Publications). [file 1752-0509-5-13-S9.XLS]

## Sheet: 38_candidates_T1D_table
Additional file 9: T1DBase (http://www.t1dbase.org) annotation of the 38 T1D candidates.
n°	Human Gene acc (ensembl)	Gene name	Rat Gene acc (ensembl) orthologs	Genetic Confirmed Region			Expression in Beta Cells/Islets	T1D Annotation	T1D Publications
				Human	Mouse	Rat
1	ENSG00000005339	CREBBP	ENSRNOG00000005330				1		7
2	ENSG00000010610	CD4	ENSRNOG00000016294		1		1		17
3	ENSG00000010810	FYN	ENSRNOG00000000596				1		3
4	ENSG00000044574	HSPA5	ENSRNOG00000018294				1	1	44
5	ENSG00000072958	AP1M1	ENSRNOG00000014454				1
6	ENSG00000073905	VDAC1	ENSRNOG00000006375		1		1	1	13
7	ENSG00000088888	VISA	ENSRNOG00000025295		1	1	1
8	ENSG00000096968	JAK2	ENSRNOG00000015547			1	1	1	9
9	ENSG00000100393	EP300	ENSRNOG00000000190			1	1		2
10	ENSG00000103653	CSK	ENSRNOG00000019374		1		1		1
11	ENSG00000105204	DYRK1B	ENSRNOG00000019254				1
12	ENSG00000109320	NFKB1	ENSRNOG00000023258			1	1	1	58
13	ENSG00000109971	HSPA8	ENSRNOG00000034066		1		1		1
14	ENSG00000110395	CBL	ENSRNOG00000008444		1		1		1
15	ENSG00000111640	GAPDH	NO				1		5
16	ENSG00000113368	LMNB1	ENSRNOG00000013774			1	1		1
17	ENSG00000113580	NR3C1	ENSRNOG00000014096			1	1		19
18	ENSG00000113916	BCL6	ENSRNOG00000001843				1
19	ENSG00000114013	CD86	ENSRNOG00000038835				1		20
20	ENSG00000114166	PCAF	ENSRNOG00000011871				1
21	ENSG00000115415	STAT1	ENSRNOG00000014079				1	1	35
22	ENSG00000121031	PRKDC	ENSRNOG00000025028				1		48
23	ENSG00000121594	CD80	ENSRNOG00000001527				1		16
24	ENSG00000124208	UBE2V1	NO		1		1
25	ENSG00000126561	STAT5A	ENSRNOG00000019496				1		8
26	ENSG00000127616	SMARCA4	ENSRNOG00000009271				1
27	ENSG00000144381	HSPD1	ENSRNOG00000007985				1		14
28	ENSG00000145675	PIK3R1	ENSRNOG00000018903		1		1		6
29	ENSG00000147507	LYN	ENSRNOG00000008180				1	1	10
30	ENSG00000150753	CCT5	ENSRNOG00000011632			1	1
31	ENSG00000160789	LMNA	ENSRNOG00000019638		1		1
32	ENSG00000161057	PSMC2	ENSRNOG00000012026				1
33	ENSG00000161203	AP2M1	ENSRNOG00000001709				1
34	ENSG00000167642	SPINT2	ENSRNOG00000020636				1		1
35	ENSG00000168610	STAT3	ENSRNOG00000019742				1	1	65
36	ENSG00000170345	FOS	ENSRNOG00000008015			1	1	1	11
37	ENSG00000170515	PA2G4	ENSRNOG00000004904	1	1		1		1
38	ENSG00000177606	JUN	ENSRNOG00000026293		1		1	1	13

## Sheet: 38_candidates_T1D_list
Human Gene acc (ensembl)	Gene name
ENSG00000072958	AP1M1
ENSG00000161203	AP2M1
ENSG00000113916	BCL6
ENSG00000110395	CBL
ENSG00000150753	CCT5
ENSG00000010610	CD4
ENSG00000121594	CD80
ENSG00000114013	CD86
ENSG00000005339	CREBBP
ENSG00000103653	CSK
ENSG00000105204	DYRK1B
ENSG00000100393	EP300
ENSG00000170345	FOS
ENSG00000010810	FYN
ENSG00000111640	GAPDH
ENSG00000044574	HSPA5
ENSG00000109971	HSPA8
ENSG00000144381	HSPD1
ENSG00000096968	JAK2
ENSG00000177606	JUN
ENSG00000124208	Kua
ENSG00000124208	Kua-UEV
ENSG00000160789	LMNA
ENSG00000113368	LMNB1
ENSG00000147507	LYN
ENSG00000109320	NFKB1
ENSG00000113580	NR3C1
ENSG00000170515	PA2G4
ENSG00000114166	PCAF
ENSG00000145675	PIK3R1
ENSG00000121031	PRKDC
ENSG00000161057	PSMC2
ENSG00000127616	SMARCA4
ENSG00000167642	SPINT2
ENSG00000115415	STAT1
ENSG00000168610	STAT3
ENSG00000126561	STAT5A
ENSG00000124208	UBE2V1
ENSG00000073905	VDAC1
ENSG00000088888	VISA
